# Supplementary material for: The RBPJ/DAPK3/UBE3A signaling axis induces PBRM1 degradation to modulate the sensitivity of renal cell carcinoma to CDK4/6 inhibitors
Source: Cell Death Dis. 2022 Apr 2;13(4):295. doi: 10.1038/s41419-022-04760-6 (PMC8976838; doi:10.1038/s41419-022-04760-6)
Supplement: Supplementary file 2 — Table S2 [file 41419_2022_4760_MOESM2_ESM.xlsx]

## Sheet: PBRM1-MS vs IgG-MS
Accession	Description	ΣCoverage	Σ# Proteins	Σ# Unique Peptides	Σ# Peptides	Σ# PSMs	Coverage R20200700564_PBRM1_IGG	# Peptides R20200700564_PBRM1_IGG	# PSM R20200700564_PBRM1_IGG	Coverage R20200700564_PBRM1_IP	# Peptides R20200700564_PBRM1_IP	# PSM R20200700564_PBRM1_IP	# AAs	MW [kDa]	calc. pI
B4E1L0	Adenylosuccinate synthetase isozyme 2 OS=Homo sapiens OX=9606 GN=ADSS PE=2 SV=1 - [B4E1L0_HUMAN]	4.6	2	2	2	2				4.6	2	2	435	47.9	5.91
B4DKE6	cDNA FLJ60629, highly similar to Replication factor C subunit 3 OS=Homo sapiens OX=9606 PE=2 SV=1 - [B4DKE6_HUMAN]	9.18	5	2	2	2	4.59	1	1	4.59	1	1	305	34.8	8.59
B4DWV5	GrpE protein homolog OS=Homo sapiens OX=9606 PE=2 SV=1 - [B4DWV5_HUMAN]	4.59	2	1	1	1				4.59	1	1	196	21.9	8.62
M0QX72	Procollagen galactosyltransferase 1 (Fragment) OS=Homo sapiens OX=9606 GN=COLGALT1 PE=1 SV=1 - [M0QX72_HUMAN]	4.59	3	1	1	1				4.59	1	1	218	25.7	8.54
P31930	Cytochrome b-c1 complex subunit 1, mitochondrial OS=Homo sapiens OX=9606 GN=UQCRC1 PE=1 SV=3 - [QCR1_HUMAN]	10.63	2	4	4	7	10.63	4	4	4.58	2	3	480	52.6	6.37
B7Z3Q4	Alkylglycerone-phosphate synthase OS=Homo sapiens OX=9606 PE=2 SV=1 - [B7Z3Q4_HUMAN]	4.58	7	2	2	2				4.58	2	2	568	63.8	6.83
H0YEG8	Nucleobindin-2 (Fragment) OS=Homo sapiens OX=9606 GN=NUCB2 PE=1 SV=2 - [H0YEG8_HUMAN]	4.51	2	1	1	1				4.55	1	1	288	32.9	4.91
Q53TH1	Uncharacterized protein PSMD14 (Fragment) OS=Homo sapiens OX=9606 GN=PSMD14 PE=4 SV=1 - [Q53TH1_HUMAN]	4.49	2	1	1	1				4.49	1	1	156	18.1	7.28
K7EQB6	DNA ligase 3 (Fragment) OS=Homo sapiens OX=9606 GN=LIG3 PE=1 SV=1 - [K7EQB6_HUMAN]	4.32	4	1	1	1				4.32	1	1	185	20.9	6.55
Q86WF1	Sarcoma antigen NY-SAR-41 (Fragment) OS=Homo sapiens OX=9606 PE=2 SV=1 - [Q86WF1_HUMAN]	4.31	1	1	1	1				4.31	1	1	232	27.1	5.77
B3KN82	cDNA FLJ13913 fis, clone Y79AA1000231, highly similar to Nucleolar protein NOP5 OS=Homo sapiens OX=9606 PE=2 SV=1 - [B3KN82_HUMAN]	7.08	3	3	3	3	2.79	1	1	4.29	2	2	466	52.3	9.01
P11766	Alcohol dehydrogenase class-3 OS=Homo sapiens OX=9606 GN=ADH5 PE=1 SV=4 - [ADHX_HUMAN]	4.28	3	1	1	1				4.28	1	1	374	39.7	7.49
B4DWQ5	Actin-related protein 2 OS=Homo sapiens OX=9606 PE=2 SV=1 - [B4DWQ5_HUMAN]	8.85	5	2	2	2	4.59	1	1	4.26	1	1	305	34.5	5.72
B4E2M8	cDNA FLJ61076, highly similar to UBX domain-containing protein 8 OS=Homo sapiens OX=9606 PE=2 SV=1 - [B4E2M8_HUMAN]	4.25	2	1	1	1				4.25	1	1	212	24.7	5.74
E9PRE2	Catenin delta-1 (Fragment) OS=Homo sapiens OX=9606 GN=CTNND1 PE=1 SV=1 - [E9PRE2_HUMAN]	4.21	5	1	1	1				4.21	1	1	261	29.2	5.67
B4E0Q6	cDNA FLJ60209, highly similar to Transcriptional repressor p66 alpha OS=Homo sapiens OX=9606 PE=2 SV=1 - [B4E0Q6_HUMAN]	4.2	8	1	1	2	4.2	1	1	4.2	1	1	262	28.6	9.95
A0A024RCU9	SFRS protein kinase 1, isoform CRA_e OS=Homo sapiens OX=9606 GN=SRPK1 PE=4 SV=1 - [A0A024RCU9_HUMAN]	4.2	14	2	2	3	1.64	1	1	4.2	2	2	548	61.9	5.69
A1A4H0	VPS16 protein (Fragment) OS=Homo sapiens OX=9606 GN=VPS16 PE=2 SV=1 - [A1A4H0_HUMAN]	4.13	3	1	1	1				4.13	1	1	315	35.8	8.35
H7C519	5'-nucleotidase domain-containing protein 2 (Fragment) OS=Homo sapiens OX=9606 GN=NT5DC2 PE=1 SV=1 - [H7C519_HUMAN]	4.12	2	1	1	1				4.12	1	1	194	23.4	8.87
Q5T8R3	Monocarboxylate transporter 1 (Fragment) OS=Homo sapiens OX=9606 GN=SLC16A1 PE=1 SV=1 - [Q5T8R3_HUMAN]	4.05	6	1	1	2	4.05	1	1	4.05	1	1	296	31.7	9.44
P31153	S-adenosylmethionine synthase isoform type-2 OS=Homo sapiens OX=9606 GN=MAT2A PE=1 SV=1 - [METK2_HUMAN]	4.05	5	2	2	2				4.05	2	2	395	43.6	6.48
U3KPX2	Nuclear pore complex protein Nup205 (Fragment) OS=Homo sapiens OX=9606 GN=NUP205 PE=1 SV=1 - [U3KPX2_HUMAN]	4.03	4	1	1	1				4.03	1	1	273	30.6	5.66
B4DM22	26S proteasome non-ATPase regulatory subunit 2 OS=Homo sapiens OX=9606 PE=2 SV=1 - [B4DM22_HUMAN]	4	5	3	3	3				4	3	3	900	99.3	5.16
A0A590UJK4	Serine/arginine-rich-splicing factor 6 OS=Homo sapiens OX=9606 GN=SRSF6 PE=1 SV=1 - [A0A590UJK4_HUMAN]	9.29	14	1	2	3	9.29	2	2	3.98	1	1	226	26.3	10.36
B7ZAW3	cDNA, FLJ79327, highly similar to Methylcrotonoyl-CoA carboxylase subunit alpha, mitochondrial OS=Homo sapiens OX=9606 PE=2 SV=1 - [B7ZAW3_HUMAN]	3.98	9	1	1	3	3.98	1	2	3.98	1	1	201	22.2	8.03
E5RHS5	Eukaryotic translation initiation factor 3 subunit E (Fragment) OS=Homo sapiens OX=9606 GN=EIF3E PE=1 SV=1 - [E5RHS5_HUMAN]	3.98	6	1	1	1				3.98	1	1	226	26.6	6.06
B4DDR3	cDNA FLJ52148, highly similar to Apoptosis inhibitor 5 OS=Homo sapiens OX=9606 PE=2 SV=1 - [B4DDR3_HUMAN]	3.93	3	1	1	2	3.93	1	1	3.93	1	1	331	37.5	8.68
H3BTL6	Kinesin-like protein (Fragment) OS=Homo sapiens OX=9606 GN=KIFC3 PE=1 SV=1 - [H3BTL6_HUMAN]	3.93	28	1	1	1				3.93	1	1	280	30.6	6.24
K7EQA9	Hsp90 co-chaperone Cdc37 (Fragment) OS=Homo sapiens OX=9606 GN=CDC37 PE=1 SV=1 - [K7EQA9_HUMAN]	3.91	4	1	1	2	3.91	1	1	3.91	1	1	230	27.4	5.19
A0A140TA22	HLA class II histocompatibility antigen, DO beta chain (Fragment) OS=Homo sapiens OX=9606 GN=HLA-DOB PE=1 SV=1 - [A0A140TA22_HUMAN]	3.9	20	1	1	1				3.9	1	1	154	17.4	5.6
A0A0S2Z3I3	Solute carrier family 25 member 10 isoform 3 (Fragment) OS=Homo sapiens OX=9606 GN=SLC25A10 PE=2 SV=1 - [A0A0S2Z3I3_HUMAN]	3.86	4	1	1	1				3.86	1	1	259	28.2	9.58
E9PC52	Histone-binding protein RBBP7 OS=Homo sapiens OX=9606 GN=RBBP7 PE=1 SV=1 - [E9PC52_HUMAN]	7.69	11	1	3	3	3.85	1	1	3.85	2	2	416	46.9	5.07
H7C2I4	Zinc phosphodiesterase ELAC protein 2 (Fragment) OS=Homo sapiens OX=9606 GN=ELAC2 PE=1 SV=1 - [H7C2I4_HUMAN]	3.85	8	1	1	1				3.85	1	1	286	31.8	7.93
A8K8U1	cDNA FLJ77762, highly similar to Homo sapiens cullin-associated and neddylation-dissociated 1 (CAND1), mRNA OS=Homo sapiens OX=9606 PE=2 SV=1 - [A8K8U1_HUMAN]	7.8	6	8	8	8	3.98	4	4	3.82	4	4	1230	136.2	5.83
B3KNN7	cDNA FLJ30049 fis, clone ADRGL1000033, highly similar to 26S proteasome non-ATPase regulatory subunit 3 OS=Homo sapiens OX=9606 PE=2 SV=1 - [B3KNN7_HUMAN]	5.62	9	3	3	3	1.81	1	1	3.82	2	2	498	57.2	8.46
O14929	Histone acetyltransferase type B catalytic subunit OS=Homo sapiens OX=9606 GN=HAT1 PE=1 SV=1 - [HAT1_HUMAN]	3.82	1	1	1	1				3.82	1	1	419	49.5	5.69
P05198	Eukaryotic translation initiation factor 2 subunit 1 OS=Homo sapiens OX=9606 GN=EIF2S1 PE=1 SV=3 - [IF2A_HUMAN]	6.35	4	2	2	2	2.54	1	1	3.81	1	1	315	36.1	5.08
Q6ZVC6	cDNA FLJ42761 fis, clone BRAWH3002574, highly similar to Calpain 2, large OS=Homo sapiens OX=9606 PE=2 SV=1 - [Q6ZVC6_HUMAN]	3.81	7	1	1	1				3.81	1	1	210	24.3	5.95
P11216	Glycogen phosphorylase, brain form OS=Homo sapiens OX=9606 GN=PYGB PE=1 SV=5 - [PYGB_HUMAN]	6.64	11	2	5	6	3.8	3	3	3.8	3	3	843	96.6	6.86
Q04760	Lactoylglutathione lyase OS=Homo sapiens OX=9606 GN=GLO1 PE=1 SV=4 - [LGUL_HUMAN]	3.8	2	1	1	2	3.8	1	1	3.8	1	1	184	20.8	5.31
H0YKU5	COP9 signalosome complex subunit 2 (Fragment) OS=Homo sapiens OX=9606 GN=COPS2 PE=1 SV=1 - [H0YKU5_HUMAN]	3.8	5	1	1	1				3.8	1	1	263	30.9	5.16
G3V1J5	Exosome complex exonuclease RRP44 OS=Homo sapiens OX=9606 GN=DIS3 PE=1 SV=1 - [G3V1J5_HUMAN]	5.65	7	4	4	5	3.27	2	2	3.77	3	3	796	90.5	6.96
P23258	Tubulin gamma-1 chain OS=Homo sapiens OX=9606 GN=TUBG1 PE=1 SV=2 - [TBG1_HUMAN]	3.77	5	2	2	2				3.77	2	2	451	51.1	6.14
Q6P1R0	Eukaryotic translation initiation factor 3 subunit A (Fragment) OS=Homo sapiens OX=9606 GN=EIF3A PE=2 SV=1 - [Q6P1R0_HUMAN]	3.77	7	2	2	2				3.77	2	2	636	74.9	8.6
B7Z4B2	Aminopeptidase OS=Homo sapiens OX=9606 PE=2 SV=1 - [B7Z4B2_HUMAN]	5.21	12	4	4	5	2.55	2	2	3.76	3	3	825	92.8	5.4
A0A1U9X8Y4	Chloride intracellular channel protein OS=Homo sapiens OX=9606 PE=3 SV=1 - [A0A1U9X8Y4_HUMAN]	3.75	3	1	1	1				3.75	1	1	240	26.8	5.26
A0A0J9YXP8	Glucose-6-phosphate isomerase (Fragment) OS=Homo sapiens OX=9606 GN=GPI PE=1 SV=1 - [A0A0J9YXP8_HUMAN]	9.33	13	2	2	2	5.6	1	1	3.73	1	1	268	30.4	9.01
B9A018	U4/U6.U5 tri-snRNP-associated protein 2 OS=Homo sapiens OX=9606 GN=USP39 PE=1 SV=1 - [B9A018_HUMAN]	3.73	7	2	2	2				3.73	2	2	536	62	9.11
K7ENG2	U2 snRNP auxiliary factor large subunit OS=Homo sapiens OX=9606 GN=U2AF2 PE=1 SV=1 - [K7ENG2_HUMAN]	10.1	3	2	2	2	6.84	1	1	3.26	1	1	307	33.9	5.03
P07477	Trypsin-1 OS=Homo sapiens OX=9606 GN=PRSS1 PE=1 SV=1 - [TRY1_HUMAN]	11.34	20	2	2	4	8.1	1	3	3.24	1	1	247	26.5	6.51
H3BQJ5	Nucleolar protein 3 (Fragment) OS=Homo sapiens OX=9606 GN=NOL3 PE=1 SV=2 - [H3BQJ5_HUMAN]	3.24	1	1	1	2				3.24	1	2	216	23.8	11.56
P42704	Leucine-rich PPR motif-containing protein, mitochondrial OS=Homo sapiens OX=9606 GN=LRPPRC PE=1 SV=3 - [LPPRC_HUMAN]	3.23	5	4	4	5	0.65	1	1	3.23	4	4	1394	157.8	6.13
Q9HD33	39S ribosomal protein L47, mitochondrial OS=Homo sapiens OX=9606 GN=MRPL47 PE=1 SV=2 - [RM47_HUMAN]	3.2	1	1	1	1				3.2	1	1	250	29.4	10.37
Q53F35	Acidic (Leucine-rich) nuclear phosphoprotein 32 family, member B variant (Fragment) OS=Homo sapiens OX=9606 PE=2 SV=1 - [Q53F35_HUMAN]	3.2	2	1	1	1				3.2	1	1	250	28.7	4.06
A8K6Q8	cDNA FLJ75881, highly similar to Homo sapiens transferrin receptor (p90, CD71) (TFRC), mRNA OS=Homo sapiens OX=9606 PE=2 SV=1 - [A8K6Q8_HUMAN]	3.16	6	2	2	2				3.16	2	2	760	84.8	6.61
M0R0Y3	RuvB-like helicase OS=Homo sapiens OX=9606 GN=RUVBL2 PE=1 SV=1 - [M0R0Y3_HUMAN]	6.5	3	2	2	2	3.39	1	1	3.11	1	1	354	38.7	7.97
A0A384MDW7	Enoyl Coenzyme A hydratase, short chain, 1, mitochondrial OS=Homo sapiens OX=9606 GN=ECHS1 PE=2 SV=1 - [A0A384MDW7_HUMAN]	3.1	2	1	1	2	3.1	1	1	3.1	1	1	290	31.4	8.07
P82673	28S ribosomal protein S35, mitochondrial OS=Homo sapiens OX=9606 GN=MRPS35 PE=1 SV=1 - [RT35_HUMAN]	3.1	1	1	1	1				3.1	1	1	323	36.8	8.24
Q9HBV8	Germ cell-less protein (Fragment) OS=Homo sapiens OX=9606 GN=GCL PE=2 SV=1 - [Q9HBV8_HUMAN]	3.1	3	1	1	1				3.1	1	1	387	44.6	5.86
B4DLE6	cDNA FLJ52559, highly similar to Homo sapiens unc-45 homolog A (UNC45A), transcript variant 3, mRNA OS=Homo sapiens OX=9606 PE=2 SV=1 - [B4DLE6_HUMAN]	3.09	4	1	1	1				3.09	1	1	324	35.6	6.9
D0EKE6	Peptidylprolyl isomerase OS=Homo sapiens OX=9606 GN=AIP PE=4 SV=1 - [D0EKE6_HUMAN]	3.03	1	1	1	1				3.03	1	1	330	37.6	6.29
A4VCH6	LONP1 protein (Fragment) OS=Homo sapiens OX=9606 GN=LONP1 PE=2 SV=1 - [A4VCH6_HUMAN]	3.03	9	1	1	1				3.03	1	1	297	34.2	5.39
Q9UMS4	Pre-mRNA-processing factor 19 OS=Homo sapiens OX=9606 GN=PRPF19 PE=1 SV=1 - [PRP19_HUMAN]	2.78	1	1	1	1				2.78	1	1	504	55.1	6.61
Q5JR04	Helicase MOV-10 OS=Homo sapiens OX=9606 GN=MOV10 PE=1 SV=1 - [Q5JR04_HUMAN]	2.75	5	2	2	2				2.75	2	2	947	107.1	8.79
P49137	MAP kinase-activated protein kinase 2 OS=Homo sapiens OX=9606 GN=MAPKAPK2 PE=1 SV=1 - [MAPK2_HUMAN]	2.75	1	1	1	1				2.75	1	1	400	45.5	8.68
Q4W5H1	Uncharacterized protein SMARCA5 (Fragment) OS=Homo sapiens OX=9606 GN=SMARCA5 PE=4 SV=1 - [Q4W5H1_HUMAN]	2.72	4	1	1	1				2.72	1	1	367	42.9	7.99
A0A1B0GWC4	Aminomethyltransferase, mitochondrial OS=Homo sapiens OX=9606 GN=AMT PE=1 SV=1 - [A0A1B0GWC4_HUMAN]	2.72	13	1	1	1				2.72	1	1	257	28.3	9.88
Q6AWB1	Dynactin subunit 1 OS=Homo sapiens OX=9606 GN=DCTN1 PE=1 SV=1 - [Q6AWB1_HUMAN]	2.7	7	2	2	2				2.7	2	2	890	98.5	5.15
H0YCE8	RNA polymerase-associated protein CTR9 homolog (Fragment) OS=Homo sapiens OX=9606 GN=CTR9 PE=1 SV=1 - [H0YCE8_HUMAN]	2.67	3	1	1	1				2.67	1	1	300	34.3	6.09
B4DW08	cDNA FLJ50886, highly similar to Aconitate hydratase, mitochondrial OS=Homo sapiens OX=9606 PE=2 SV=1 - [B4DW08_HUMAN]	5.7	11	2	2	3	5.7	2	2	2.65	1	1	491	54.4	7.62
A8K0C1	Threonine synthase-like 2 OS=Homo sapiens OX=9606 GN=THNSL2 PE=1 SV=1 - [A8K0C1_HUMAN]	2.65	3	1	1	1				2.65	1	1	226	25	6.99
K7EQA8	Histone-arginine methyltransferase CARM1 (Fragment) OS=Homo sapiens OX=9606 GN=CARM1 PE=1 SV=1 - [K7EQA8_HUMAN]	2.62	2	1	1	1				2.62	1	1	343	38.4	5.96
E7EN77	Condensin complex subunit 1 (Fragment) OS=Homo sapiens OX=9606 GN=NCAPD2 PE=1 SV=2 - [E7EN77_HUMAN]	2.61	7	2	2	2				2.61	2	2	919	102.6	5.94
A0A1B0GUX5	Dynamin-1 OS=Homo sapiens OX=9606 GN=DNM1 PE=1 SV=1 - [A0A1B0GUX5_HUMAN]	2.5	12	1	1	1				2.5	1	1	320	35.2	6.43
Q08J23	RNA cytosine C(5)-methyltransferase NSUN2 OS=Homo sapiens OX=9606 GN=NSUN2 PE=1 SV=2 - [NSUN2_HUMAN]	2.48	1	1	1	1				2.48	1	1	767	86.4	6.77
Q9NUP3	cDNA FLJ11224 fis, clone PLACE1008273, moderately similar to COATOMER GAMMA SUBUNIT OS=Homo sapiens OX=9606 PE=2 SV=1 - [Q9NUP3_HUMAN]	2.48	7	1	1	1				2.48	1	1	483	54	6.21
C9IZ01	Elongation factor G, mitochondrial OS=Homo sapiens OX=9606 GN=GFM1 PE=1 SV=1 - [C9IZ01_HUMAN]	2.37	3	1	1	1				2.37	1	1	591	66	8.06
Q6ZS88	cDNA FLJ45736 fis, clone JCMLC2002095, weakly similar to P-selectin glycoprotein ligand 1 OS=Homo sapiens OX=9606 PE=2 SV=1 - [Q6ZS88_HUMAN]	2.36	4	1	1	1				2.36	1	1	339	35.6	6.68
A8K897	Nuclear pore complex protein Nup93 OS=Homo sapiens OX=9606 PE=2 SV=1 - [A8K897_HUMAN]	2.2	8	2	2	3				2.2	2	3	819	93.3	5.77
B3KVD4	cDNA FLJ16429 fis, clone BRACE3008238, highly similar to Zinc finger and BTB domain-containing protein 4 OS=Homo sapiens OX=9606 PE=2 SV=1 - [B3KVD4_HUMAN]	2.19	2	1	1	1				2.19	1	1	821	86.2	8.47
B4E0B9	5'-3' exoribonuclease OS=Homo sapiens OX=9606 PE=2 SV=1 - [B4E0B9_HUMAN]	2.06	4	1	1	1				2.06	1	1	874	99.9	8.02
A0A590UK71	Unconventional myosin-VI OS=Homo sapiens OX=9606 GN=MYO6 PE=1 SV=1 - [A0A590UK71_HUMAN]	2.05	14	1	1	1				2.05	1	1	634	71.8	6.39
B4DUT7	cDNA FLJ57604, highly similar to GMP synthase (glutamine-hydrolyzing) OS=Homo sapiens OX=9606 PE=2 SV=1 - [B4DUT7_HUMAN]	3.58	3	2	2	2	1.56	1	1	2.02	1	1	642	71.2	7.15
Q7Z759	CCT8 protein OS=Homo sapiens OX=9606 GN=CCT8 PE=2 SV=1 - [Q7Z759_HUMAN]	2.01	3	1	1	1				2.01	1	1	497	54.1	5.31
B3KTL4	cDNA FLJ38453 fis, clone FEBRA2019663, highly similar to Homo sapiens DEAD (Asp-Glu-Ala-Asp) box polypeptide 42 (DDX42), transcript variant 2, mRNA OS=Homo sapiens OX=9606 PE=2 SV=1 - [B3KTL4_HUMAN]	1.92	4	1	1	1				1.92	1	1	625	68	9.44
O00505	Importin subunit alpha-4 OS=Homo sapiens OX=9606 GN=KPNA3 PE=1 SV=2 - [IMA4_HUMAN]	1.92	2	1	1	1				1.92	1	1	521	57.8	4.94
B6EXY4	Tyrosine-protein kinase receptor OS=Homo sapiens OX=9606 PE=2 SV=1 - [B6EXY4_HUMAN]	1.9	14	1	1	1				1.9	1	1	632	69.8	7.14
Q9UJQ4	Sal-like protein 4 OS=Homo sapiens OX=9606 GN=SALL4 PE=1 SV=1 - [SALL4_HUMAN]	1.9	1	1	1	1				1.9	1	1	1053	112.2	7.47
Q8N9K4	cDNA FLJ36998 fis, clone BRACE2007295, highly similar to ALPHA-ADAPTIN A OS=Homo sapiens OX=9606 PE=2 SV=1 - [Q8N9K4_HUMAN]	1.87	7	1	1	2	1.87	1	1	1.87	1	1	482	52	5.99
Q53QN0	Uncharacterized protein GTF3C2 (Fragment) OS=Homo sapiens OX=9606 GN=GTF3C2 PE=4 SV=1 - [Q53QN0_HUMAN]	1.87	3	1	1	2	1.87	1	1	1.87	1	1	534	58.4	6.15
Q06210	Glutamine--fructose-6-phosphate aminotransferase [isomerizing] 1 OS=Homo sapiens OX=9606 GN=GFPT1 PE=1 SV=3 - [GFPT1_HUMAN]	1.86	1	1	1	2	1.86	1	1	1.86	1	1	699	78.8	7.11
B4DTT7	cDNA FLJ53458, highly similar to SAPS domain family member 3 OS=Homo sapiens OX=9606 PE=2 SV=1 - [B4DTT7_HUMAN]	1.81	9	1	1	1				1.81	1	1	551	60.4	4.5
P48444	Coatomer subunit delta OS=Homo sapiens OX=9606 GN=ARCN1 PE=1 SV=1 - [COPD_HUMAN]	3.91	4	2	2	2	2.15	1	1	1.76	1	1	511	57.2	6.21
P49588	Alanine--tRNA ligase, cytoplasmic OS=Homo sapiens OX=9606 GN=AARS PE=1 SV=2 - [SYAC_HUMAN]	1.76	1	1	1	2	1.76	1	1	1.76	1	1	968	106.7	5.53
B4DS08	cDNA FLJ53089, highly similar to MAGUK p55 subfamily member 2 OS=Homo sapiens OX=9606 PE=2 SV=1 - [B4DS08_HUMAN]	1.76	9	1	1	1				1.76	1	1	454	51.1	6.89
A0A1U9X9A1	VARS OS=Homo sapiens OX=9606 PE=3 SV=2 - [A0A1U9X9A1_HUMAN]	6.01	14	6	6	6	4.27	4	4	1.74	2	2	1264	140.4	7.59
H3BQZ7	HCG2044799 OS=Homo sapiens OX=9606 GN=HNRNPUL2-BSCL2 PE=4 SV=1 - [H3BQZ7_HUMAN]	1.74	2	1	1	1				1.74	1	1	746	84.6	4.93
F5H6Y5	Nuclear mitotic apparatus protein 1 (Fragment) OS=Homo sapiens OX=9606 GN=NUMA1 PE=1 SV=1 - [F5H6Y5_HUMAN]	1.74	10	1	1	1				1.74	1	1	691	78.2	5.1
Q6P2E9	Enhancer of mRNA-decapping protein 4 OS=Homo sapiens OX=9606 GN=EDC4 PE=1 SV=1 - [EDC4_HUMAN]	1.71	4	2	2	3	1.07	1	1	1.71	2	2	1401	151.6	5.86
B2R8I2	cDNA, FLJ93914, highly similar to Homo sapiens histidine-rich glycoprotein (HRG), mRNA OS=Homo sapiens OX=9606 PE=2 SV=1 - [B2R8I2_HUMAN]	1.71	2	1	1	1				1.71	1	1	525	59.5	7.44
A0A0D9SG77	Ubiquitin-protein ligase E3A OS=Homo sapiens OX=9606 GN=UBE3A PE=1 SV=1 - [A0A0D9SG77_HUMAN]	1.7	6	1	1	1				1.7	1	1	765	88	5.07
Q86YZ3	Hornerin OS=Homo sapiens OX=9606 GN=HRNR PE=1 SV=2 - [HORN_HUMAN]	1.68	1	1	1	2	1.68	1	1	1.68	1	1	2850	282.2	10.04
O14654	Insulin receptor substrate 4 OS=Homo sapiens OX=9606 GN=IRS4 PE=1 SV=1 - [IRS4_HUMAN]	2.39	1	3	3	3	0.72	1	1	1.67	2	2	1257	133.7	8.44
Q8IVT2	Mitotic interactor and substrate of PLK1 OS=Homo sapiens OX=9606 GN=MISP PE=1 SV=1 - [MISP_HUMAN]	1.62	1	1	1	2	1.62	1	1	1.62	1	1	679	75.3	6.83
P49189	4-trimethylaminobutyraldehyde dehydrogenase OS=Homo sapiens OX=9606 GN=ALDH9A1 PE=1 SV=3 - [AL9A1_HUMAN]	1.62	1	1	1	1				1.62	1	1	494	53.8	5.87
B3KXC0	cDNA FLJ45113 fis, clone BRAWH3034743, weakly similar to Mus musculus microtubule-associated protein 7 (Mtap7), mRNA OS=Homo sapiens OX=9606 PE=2 SV=1 - [B3KXC0_HUMAN]	1.62	8	1	1	1				1.62	1	1	617	67.8	7.9
A0A494C016	Pyruvate carboxylase, mitochondrial OS=Homo sapiens OX=9606 GN=PC PE=1 SV=1 - [A0A494C016_HUMAN]	1.58	2	1	1	3	1.58	1	1	1.58	1	2	631	69.6	8.7
B4DLR0	cDNA FLJ55719, highly similar to Mus musculus armadillo repeat containing 5 (Armc5), mRNA OS=Homo sapiens OX=9606 PE=2 SV=1 - [B4DLR0_HUMAN]	1.55	6	1	1	1				1.55	1	1	579	61.1	5.26
H7BY33	Coiled-coil domain-containing protein 88B OS=Homo sapiens OX=9606 GN=CCDC88B PE=1 SV=1 - [H7BY33_HUMAN]	1.54	3	1	1	1				1.54	1	1	712	80.6	7.85
Q5C9Z4	Nucleolar MIF4G domain-containing protein 1 OS=Homo sapiens OX=9606 GN=NOM1 PE=1 SV=1 - [NOM1_HUMAN]	1.51	1	1	1	1				1.51	1	1	860	96.2	8.1
A0A1W2PRJ5	IQ motif and SEC7 domain-containing protein 2 (Fragment) OS=Homo sapiens OX=9606 GN=IQSEC2 PE=1 SV=1 - [A0A1W2PRJ5_HUMAN]	1.51	11	1	1	1				1.51	1	1	530	59.7	8.32
B3KY11	cDNA FLJ46571 fis, clone THYMU3041428, highly similar to Probable ATP-dependent RNA helicase DDX23 OS=Homo sapiens OX=9606 PE=2 SV=1 - [B3KY11_HUMAN]	2.75	3	2	2	2	1.25	1	1	1.5	1	1	800	93.2	9.5
Q8IW41	MAP kinase-activated protein kinase 5 OS=Homo sapiens OX=9606 GN=MAPKAPK5 PE=1 SV=2 - [MAPK5_HUMAN]	1.48	1	1	1	1				1.48	1	1	473	54.2	7.78
Q58F23	TPR protein (Fragment) OS=Homo sapiens OX=9606 GN=TPR PE=2 SV=1 - [Q58F23_HUMAN]	1.46	3	1	1	1				1.46	1	1	687	79.3	5.67
Q86UY8	5'-nucleotidase domain-containing protein 3 OS=Homo sapiens OX=9606 GN=NT5DC3 PE=1 SV=1 - [NT5D3_HUMAN]	1.46	1	1	1	1				1.46	1	1	548	63.4	8.31
Q8TCJ2	Dolichyl-diphosphooligosaccharide--protein glycosyltransferase subunit STT3B OS=Homo sapiens OX=9606 GN=STT3B PE=1 SV=1 - [STT3B_HUMAN]	1.45	1	1	1	1				1.45	1	1	826	93.6	8.91
Q69YN4	Protein virilizer homolog OS=Homo sapiens OX=9606 GN=VIRMA PE=1 SV=2 - [VIR_HUMAN]	1.43	2	2	2	2				1.43	2	2	1812	201.9	5.01
D3DQA6	DEAD (Asp-Glu-Ala-Asp) box polypeptide 46, isoform CRA_a OS=Homo sapiens OX=9606 GN=DDX46 PE=4 SV=1 - [D3DQA6_HUMAN]	1.36	4	1	1	2	1.36	1	1	1.36	1	1	883	100.3	9.33
B7Z999	cDNA FLJ51468, highly similar to Filensin OS=Homo sapiens OX=9606 PE=2 SV=1 - [B7Z999_HUMAN]	1.33	2	1	1	1				1.33	1	1	526	58.6	5
Q8IYV2	DEAD (Asp-Glu-Ala-Asp) box polypeptide 20 OS=Homo sapiens OX=9606 GN=DDX20 PE=2 SV=1 - [Q8IYV2_HUMAN]	1.33	4	1	1	1				1.33	1	1	824	92.1	7.03
P49756	RNA-binding protein 25 OS=Homo sapiens OX=9606 GN=RBM25 PE=1 SV=3 - [RBM25_HUMAN]	2.49	2	2	2	2	1.19	1	1	1.3	1	1	843	100.1	6.32
B3KT25	cDNA FLJ37504 fis, clone BRAWH2017103, highly similar to ATPase WRNIP1 OS=Homo sapiens OX=9606 PE=2 SV=1 - [B3KT25_HUMAN]	1.3	2	1	1	1				1.3	1	1	614	66.6	6.34
A8K1T7	cDNA FLJ75600, highly similar to Homo sapiens cytochrome P450, family 2, subfamily U, polypeptide 1(CYP2U1), mRNA OS=Homo sapiens OX=9606 PE=2 SV=1 - [A8K1T7_HUMAN]	1.29	2	1	1	1				1.29	1	1	544	62	8.4
A0A024R3J7	HCG2032701, isoform CRA_a OS=Homo sapiens OX=9606 GN=hCG_2032701 PE=4 SV=1 - [A0A024R3J7_HUMAN]	2.28	3	2	2	2	1	1	1	1.28	1	1	703	80.4	7.81
Q14126	Desmoglein-2 OS=Homo sapiens OX=9606 GN=DSG2 PE=1 SV=2 - [DSG2_HUMAN]	1.25	1	1	1	1				1.25	1	1	1118	122.2	5.24
Q4J6C6	Prolyl endopeptidase-like OS=Homo sapiens OX=9606 GN=PREPL PE=1 SV=1 - [PPCEL_HUMAN]	1.24	1	1	1	1				1.24	1	1	727	83.9	6.38
B7Z5C1	cDNA FLJ56126, highly similar to Programmed cell death 6-interacting protein OS=Homo sapiens OX=9606 PE=2 SV=1 - [B7Z5C1_HUMAN]	2.47	4	2	2	2	1.23	1	1	1.23	1	1	649	71.8	6.42
O75369	Filamin-B OS=Homo sapiens OX=9606 GN=FLNB PE=1 SV=2 - [FLNB_HUMAN]	1.23	4	2	3	3				1.23	3	3	2602	278	5.73
A4QN19	Protein transport protein sec16 (Fragment) OS=Homo sapiens OX=9606 GN=SEC16A PE=2 SV=1 - [A4QN19_HUMAN]	1.97	9	3	3	3	0.75	1	1	1.22	2	2	1727	186.4	5.4
B0AZS5	Kinesin-like protein OS=Homo sapiens OX=9606 PE=2 SV=1 - [B0AZS5_HUMAN]	1.21	3	1	1	2	1.21	1	1	1.21	1	1	660	75	6.4
B2RBR1	cDNA, FLJ95640, highly similar to Homo sapiens discs, large (Drosophila) homolog 5 (DLG5), mRNA OS=Homo sapiens OX=9606 PE=2 SV=1 - [B2RBR1_HUMAN]	1.19	3	1	1	1				1.19	1	1	674	74.8	8.32
B4DM67	cDNA FLJ59343, highly similar to Exportin-2 OS=Homo sapiens OX=9606 PE=2 SV=1 - [B4DM67_HUMAN]	4.01	4	2	2	2	2.84	1	1	1.17	1	1	599	68.6	5.26
Q15149	Plectin OS=Homo sapiens OX=9606 GN=PLEC PE=1 SV=3 - [PLEC_HUMAN]	1.17	4	5	5	7	0.45	2	2	1.17	5	5	4684	531.5	5.96
Q6P1N4	IQGAP1 protein (Fragment) OS=Homo sapiens OX=9606 GN=IQGAP1 PE=2 SV=1 - [Q6P1N4_HUMAN]	1.17	4	1	1	1				1.17	1	1	943	107.5	5.91
B7Z687	cDNA FLJ59293, highly similar to Roundabout homolog 1 (Fragment) OS=Homo sapiens OX=9606 PE=2 SV=1 - [B7Z687_HUMAN]	1.15	7	1	1	1				1.15	1	1	1128	122.9	6.04
A0A0C4DG68	Pumilio homolog 2 (Fragment) OS=Homo sapiens OX=9606 GN=PUM2 PE=1 SV=1 - [A0A0C4DG68_HUMAN]	1.14	12	1	1	1				1.14	1	1	876	94	7.42
M0QZS0	Rho guanine nucleotide exchange factor 18 (Fragment) OS=Homo sapiens OX=9606 GN=ARHGEF18 PE=1 SV=1 - [M0QZS0_HUMAN]	1.11	7	1	1	1				1.11	1	1	812	91.4	7.23
O00418	Eukaryotic elongation factor 2 kinase OS=Homo sapiens OX=9606 GN=EEF2K PE=1 SV=2 - [EF2K_HUMAN]	1.1	1	1	1	1				1.1	1	1	725	82.1	5.33
Q8N1G2	Cap-specific mRNA (nucleoside-2'-O-)-methyltransferase 1 OS=Homo sapiens OX=9606 GN=CMTR1 PE=1 SV=1 - [CMTR1_HUMAN]	1.08	1	1	1	1				1.08	1	1	835	95.3	7.05
B2RAM6	cDNA, FLJ95005, highly similar to Homo sapiens kinesin family member 11 (KIF11), mRNA OS=Homo sapiens OX=9606 PE=2 SV=1 - [B2RAM6_HUMAN]	1.04	2	1	1	1				1.04	1	1	1056	119.1	5.72
B4DKG8	cDNA FLJ60634, highly similar to Exosome component 10 OS=Homo sapiens OX=9606 PE=2 SV=1 - [B4DKG8_HUMAN]	1.03	2	1	1	1				1.03	1	1	679	77.7	6.65
Q59H95	Flightless I homolog variant (Fragment) OS=Homo sapiens OX=9606 PE=2 SV=1 - [Q59H95_HUMAN]	1	3	1	1	1				1	1	1	1101	125.2	5.26
B0AZQ4	Structural maintenance of chromosomes protein OS=Homo sapiens OX=9606 PE=2 SV=1 - [B0AZQ4_HUMAN]	2.63	3	3	3	3	1.64	2	2	0.99	1	1	1217	141.4	7.18
Q58F05	NARG1 protein (Fragment) OS=Homo sapiens OX=9606 GN=NARG1 PE=2 SV=1 - [Q58F05_HUMAN]	2.77	6	2	2	2	1.79	1	1	0.98	1	1	614	72.3	8.37
O43245	Protein p65 OS=Homo sapiens OX=9606 GN=p65 PE=2 SV=2 - [O43245_HUMAN]	0.98	1	1	1	1				0.98	1	1	614	68.6	9.61
Q6ZMY0	cDNA FLJ16598 fis, clone TESTI4006473, weakly similar to ATP-dependent RNA helicase A OS=Homo sapiens OX=9606 PE=2 SV=1 - [Q6ZMY0_HUMAN]	0.97	2	1	1	1				0.97	1	1	1340	150.9	8.22
B4E205	cDNA FLJ61651, highly similar to Protein transport protein Sec24A OS=Homo sapiens OX=9606 PE=2 SV=1 - [B4E205_HUMAN]	0.93	2	1	1	1				0.93	1	1	857	96.2	7.91
D3DV75	Adenosine deaminase, RNA-specific, isoform CRA_b OS=Homo sapiens OX=9606 GN=ADAR PE=4 SV=1 - [D3DV75_HUMAN]	3.05	9	3	3	5	2.14	2	4	0.9	1	1	886	98.7	8.66
D3DWB6	Ubiquitin specific peptidase 9, X-linked, isoform CRA_b OS=Homo sapiens OX=9606 GN=USP9X PE=3 SV=1 - [D3DWB6_HUMAN]	0.88	3	2	2	2				0.88	2	2	2379	271.1	5.97
P15924	Desmoplakin OS=Homo sapiens OX=9606 GN=DSP PE=1 SV=3 - [DESP_HUMAN]	0.77	5	2	2	2				0.77	2	2	2871	331.6	6.81
Q9BQS8	FYVE and coiled-coil domain-containing protein 1 OS=Homo sapiens OX=9606 GN=FYCO1 PE=1 SV=3 - [FYCO1_HUMAN]	0.74	1	1	1	2	0.74	1	1	0.74	1	1	1478	166.9	4.92
H0YJ97	Thyroid receptor-interacting protein 11 (Fragment) OS=Homo sapiens OX=9606 GN=TRIP11 PE=1 SV=1 - [H0YJ97_HUMAN]	0.71	2	1	1	1				0.71	1	1	1695	195.7	5.22
Q9C0C9	(E3-independent) E2 ubiquitin-conjugating enzyme OS=Homo sapiens OX=9606 GN=UBE2O PE=1 SV=3 - [UBE2O_HUMAN]	1.55	2	2	2	2	0.85	1	1	0.7	1	1	1292	141.2	5.12
B4DPV3	cDNA FLJ58109, highly similar to Protein diaphanous homolog 3 (Fragment) OS=Homo sapiens OX=9606 PE=2 SV=1 - [B4DPV3_HUMAN]	0.69	3	1	1	2	0.69	1	1	0.69	1	1	1016	116.5	6.25
A0A024RDV5	Fibronectin type III domain containing 3A, isoform CRA_b OS=Homo sapiens OX=9606 GN=FNDC3A PE=4 SV=1 - [A0A024RDV5_HUMAN]	0.61	2	1	1	2	0.61	1	1	0.61	1	1	1142	125.7	7.08
E7EMW7	E3 ubiquitin-protein ligase UBR5 OS=Homo sapiens OX=9606 GN=UBR5 PE=1 SV=1 - [E7EMW7_HUMAN]	0.61	2	1	1	2				0.61	1	2	2792	308.4	5.85
Q96J65	Multidrug resistance-associated protein 9 OS=Homo sapiens OX=9606 GN=ABCC12 PE=1 SV=2 - [MRP9_HUMAN]	0.52	1	1	1	1				0.52	1	1	1359	152.2	8.35
Q5H924	HECT, UBA and WWE domain containing 1 (Fragment) OS=Homo sapiens OX=9606 GN=HUWE1 PE=4 SV=1 - [Q5H924_HUMAN]	1.14	7	3	3	4	1.14	3	3	0.5	1	1	3407	374	5.1
Q6ZRR7	Leucine-rich repeat-containing protein 9 OS=Homo sapiens OX=9606 GN=LRRC9 PE=2 SV=2 - [LRRC9_HUMAN]	0.48	2	1	1	2	0.48	1	1	0.48	1	1	1453	166.8	7.65
Q14008	Cytoskeleton-associated protein 5 OS=Homo sapiens OX=9606 GN=CKAP5 PE=1 SV=3 - [CKAP5_HUMAN]	0.44	1	1	1	1				0.44	1	1	2032	225.4	7.8
Q8IZD9	Dedicator of cytokinesis protein 3 OS=Homo sapiens OX=9606 GN=DOCK3 PE=1 SV=1 - [DOCK3_HUMAN]	0.44	2	1	1	1				0.44	1	1	2030	233	6.98
Q9UPY3	Endoribonuclease Dicer OS=Homo sapiens OX=9606 GN=DICER1 PE=1 SV=3 - [DICER_HUMAN]	0.42	1	1	1	1				0.42	1	1	1922	218.5	5.68
Q9C0D2	Centrosomal protein of 295 kDa OS=Homo sapiens OX=9606 GN=CEP295 PE=1 SV=4 - [CE295_HUMAN]	0.27	1	1	1	2	0.27	1	1	0.27	1	1	2601	295	6
Q15751	Probable E3 ubiquitin-protein ligase HERC1 OS=Homo sapiens OX=9606 GN=HERC1 PE=1 SV=2 - [HERC1_HUMAN]	0.25	1	1	1	1				0.25	1	1	4861	531.9	6.04
A0A4V1DYV2	BRCA1 associated protein 1 (Fragment) OS=Homo sapiens OX=9606 GN=BAP1 PE=4 SV=1 - [A0A4V1DYV2_HUMAN]	87.5	1	1	1	1	87.5	1	1				40	4.3	8.59
A9LS35	Phosphoserine aminotransferase (Fragment) OS=Homo sapiens OX=9606 GN=PSAT1 PE=4 SV=1 - [A9LS35_HUMAN]	55	4	1	1	1	55	1	1				20	2.1	9.01
I6N936	Homeobox A13 variant (Fragment) OS=Homo sapiens OX=9606 GN=HOXA13 PE=4 SV=1 - [I6N936_HUMAN]	23.4	1	1	1	1	23.4	1	1				94	9	7.03
F8VRG3	Twinfilin-1 OS=Homo sapiens OX=9606 GN=TWF1 PE=1 SV=1 - [F8VRG3_HUMAN]	22.03	2	1	1	1	22.03	1	1				59	6.4	9.41
H0YI54	Keratin, type II cytoskeletal 78 (Fragment) OS=Homo sapiens OX=9606 GN=KRT78 PE=3 SV=2 - [H0YI54_HUMAN]	21.95	1	1	1	2	21.95	1	2				41	5	8.05
V5NVK6	MHC class I antigen (Fragment) OS=Homo sapiens OX=9606 GN=HLA-B PE=3 SV=1 - [V5NVK6_HUMAN]	21.21	4651	1	1	1	21.21	1	1				66	7.6	5.38
S4R3U9	ER membrane protein complex subunit 3 (Fragment) OS=Homo sapiens OX=9606 GN=EMC3 PE=1 SV=1 - [S4R3U9_HUMAN]	17.95	2	1	1	1	17.95	1	1				78	9.1	9.99
R4GN64	Calcium-binding mitochondrial carrier protein Aralar2 OS=Homo sapiens OX=9606 GN=SLC25A13 PE=1 SV=1 - [R4GN64_HUMAN]	17.81	4	1	1	1	17.81	1	1				73	8	6.61
G5EA41	Ras-related and estrogen-regulated growth inhibitor-like protein OS=Homo sapiens OX=9606 GN=RERGL PE=4 SV=1 - [G5EA41_HUMAN]	17.74	2	1	1	1	17.74	1	1				62	7.1	8.91
J3QLI9	Small nuclear ribonucleoprotein Sm D1 OS=Homo sapiens OX=9606 GN=SNRPD1 PE=1 SV=1 - [J3QLI9_HUMAN]	17.33	3	1	1	1	17.33	1	1				75	8.4	11.84
E5RJ93	Transcription elongation factor A protein 1 OS=Homo sapiens OX=9606 GN=TCEA1 PE=1 SV=1 - [E5RJ93_HUMAN]	16.67	1	1	1	1	16.67	1	1				90	10.2	9.52
A0A5C2FSU3	IGL c11_light_IGKV3-15_IGKJ2 (Fragment) OS=Homo sapiens OX=9606 PE=2 SV=1 - [A0A5C2FSU3_HUMAN]	16.67	1	1	1	1	16.67	1	1				108	12	8.91
A0A3B3IRU2	NHP2 non-histone chromosome protein 2-like 1 (S. cerevisiae), isoform CRA_b OS=Homo sapiens OX=9606 GN=SNU13 PE=1 SV=1 - [A0A3B3IRU2_HUMAN]	16.44	4	1	1	1	16.44	1	1				73	8	7.87
H0YD58	WD repeat-containing protein 78 (Fragment) OS=Homo sapiens OX=9606 GN=WDR78 PE=1 SV=1 - [H0YD58_HUMAN]	16.17	4	1	1	1	16.17	1	1				167	18.9	4.89
A0A5C2FYJ4	IGL c327_light_IGKV4-1_IGKJ4 (Fragment) OS=Homo sapiens OX=9606 PE=2 SV=1 - [A0A5C2FYJ4_HUMAN]	15.93	1	1	1	1	15.93	1	1				113	12.4	8.41
A0A0X9UWJ6	MS-B1 light chain variable region (Fragment) OS=Homo sapiens OX=9606 PE=2 SV=1 - [A0A0X9UWJ6_HUMAN]	14.95	3	1	1	1	14.95	1	1				107	11.5	7.96
A0A5C2FYI2	IGL c1226_light_IGKV1-5_IGKJ1 (Fragment) OS=Homo sapiens OX=9606 PE=2 SV=1 - [A0A5C2FYI2_HUMAN]	14.95	1	1	1	1	14.95	1	1				107	11.8	7.94
A0A5C2FTW2	IGL c152_light_IGKV1D-13_IGKJ5 (Fragment) OS=Homo sapiens OX=9606 PE=2 SV=1 - [A0A5C2FTW2_HUMAN]	14.95	1	1	1	1	14.95	1	1				107	11.4	7.96
A0A5C2GFX4	IGH + IGL c71_light_IGKV1-9_IGKJ2 (Fragment) OS=Homo sapiens OX=9606 PE=2 SV=1 - [A0A5C2GFX4_HUMAN]	14.95	1	1	1	2	14.95	1	2				107	11.6	7.12
A0A5C2FT60	IGL c128_light_IGKV1-9_IGKJ4 (Fragment) OS=Homo sapiens OX=9606 PE=2 SV=1 - [A0A5C2FT60_HUMAN]	14.95	2	1	1	1	14.95	1	1				107	11.5	6.54
A7J1R3	Variant ATP-binding cassette sub-family B member 4 (Fragment) OS=Homo sapiens OX=9606 GN=ABCB4 PE=4 SV=1 - [A7J1R3_HUMAN]	14.81	9	1	1	1	14.81	1	1				54	6	7.43
A0A5C2G171	IGL c2899_light_IGKV1-39_IGKJ1 (Fragment) OS=Homo sapiens OX=9606 PE=2 SV=1 - [A0A5C2G171_HUMAN]	14.81	2	1	1	1	14.81	1	1				108	11.8	8.48
E9PN17	ATP synthase subunit g, mitochondrial OS=Homo sapiens OX=9606 GN=ATP5MG PE=1 SV=1 - [E9PN17_HUMAN]	14.47	3	1	1	1	14.47	1	1				76	8.4	10.29
A2IBT6	Glucose-6-phosphate dehydrogenase (Fragment) OS=Homo sapiens OX=9606 GN=G6PD PE=4 SV=1 - [A2IBT6_HUMAN]	13.73	12	1	1	1	13.73	1	1				51	6.2	7.43
C9JZG1	Eukaryotic translation initiation factor 3 subunit B (Fragment) OS=Homo sapiens OX=9606 GN=EIF3B PE=1 SV=1 - [C9JZG1_HUMAN]	13.58	6	2	2	2	13.58	2	2				302	33.4	4.36
J3QLL0	Importin subunit alpha-1 (Fragment) OS=Homo sapiens OX=9606 GN=KPNA2 PE=1 SV=1 - [J3QLL0_HUMAN]	13.43	5	1	1	1	13.43	1	1				134	15.2	10.21
Q4W5D6	Uncharacterized protein FLJ10983 (Fragment) OS=Homo sapiens OX=9606 GN=FLJ10983 PE=4 SV=1 - [Q4W5D6_HUMAN]	12.05	4	1	1	1	12.05	1	1				83	9.1	5.45
B0QYT5	Ran GTPase-activating protein 1 (Fragment) OS=Homo sapiens OX=9606 GN=RANGAP1 PE=1 SV=1 - [B0QYT5_HUMAN]	12	4	1	1	1	12	1	1				100	10.9	6.13
C9JDV8	Protein NipSnap homolog 1 (Fragment) OS=Homo sapiens OX=9606 GN=NIPSNAP1 PE=1 SV=7 - [C9JDV8_HUMAN]	12	5	1	1	1	12	1	1				75	9.3	9.82
H7C4H2	Signal recognition particle receptor subunit beta (Fragment) OS=Homo sapiens OX=9606 GN=SRPRB PE=1 SV=1 - [H7C4H2_HUMAN]	11.88	2	1	1	1	11.88	1	1				160	17.6	7.94
H0Y5S9	Casein kinase I isoform epsilon (Fragment) OS=Homo sapiens OX=9606 GN=CSNK1E PE=1 SV=1 - [H0Y5S9_HUMAN]	11.76	5	1	1	1	11.76	1	1				119	13	11.43
H3BTB3	ATP-dependent RNA helicase DDX19A OS=Homo sapiens OX=9606 GN=DDX19A PE=1 SV=1 - [H3BTB3_HUMAN]	11.63	13	1	1	1	11.63	1	1				129	14.5	4.91
A0A5C2GAN3	IGH + IGL c316_heavy_IGHV4-34_IGHD5-18_IGHJ4 (Fragment) OS=Homo sapiens OX=9606 PE=2 SV=1 - [A0A5C2GAN3_HUMAN]	11.57	2	1	1	1	11.57	1	1				121	13.3	8
B4DUG4	cDNA FLJ51308 OS=Homo sapiens OX=9606 PE=2 SV=1 - [B4DUG4_HUMAN]	11.5	3	1	1	1	11.5	1	1				113	12.5	8.18
B1AM21	Guanine nucleotide-binding protein G(q) subunit alpha (Fragment) OS=Homo sapiens OX=9606 GN=GNAQ PE=1 SV=1 - [B1AM21_HUMAN]	11.18	6	1	1	1	11.18	1	1				170	19.7	6.21
Q9H3C0	PRO0898 OS=Homo sapiens OX=9606 PE=2 SV=1 - [Q9H3C0_HUMAN]	10.81	1	1	1	1	10.81	1	1				111	12.6	10.81
A0A5C2GM18	IG c1021_light_IGKV1-5_IGKJ3 (Fragment) OS=Homo sapiens OX=9606 PE=2 SV=1 - [A0A5C2GM18_HUMAN]	10.58	10	1	1	1	10.58	1	1				104	11.4	8.46
Q5QNZ2	ATP synthase F(0) complex subunit B1, mitochondrial OS=Homo sapiens OX=9606 GN=ATP5PB PE=1 SV=1 - [Q5QNZ2_HUMAN]	10.26	4	2	2	2	10.26	2	2				195	22.3	9.26
I3L3F5	Unconventional myosin-Ic (Fragment) OS=Homo sapiens OX=9606 GN=MYO1C PE=1 SV=8 - [I3L3F5_HUMAN]	10.22	7	1	1	1	10.22	1	1				137	15.7	8.16
A0A5C2FY44	IGL c545_light_IGLV3-21_IGLJ1 (Fragment) OS=Homo sapiens OX=9606 PE=2 SV=1 - [A0A5C2FY44_HUMAN]	10.19	1	1	1	1	10.19	1	1				108	11.5	6.51
J3QR48	Importin subunit beta-1 (Fragment) OS=Homo sapiens OX=9606 GN=KPNB1 PE=1 SV=8 - [J3QR48_HUMAN]	10.14	3	1	1	1	10.14	1	1				148	16.4	5.57
O43598	2'-deoxynucleoside 5'-phosphate N-hydrolase 1 OS=Homo sapiens OX=9606 GN=DNPH1 PE=1 SV=1 - [DNPH1_HUMAN]	9.77	2	1	1	1	9.77	1	1				174	19.1	5.05
I0EZ68	Cell division cycle protein 27 (Fragment) OS=Homo sapiens OX=9606 GN=CDC27 PE=4 SV=1 - [I0EZ68_HUMAN]	9.71	5	1	1	1	9.71	1	1				103	11.4	6.76
A8K245	cDNA FLJ75441, highly similar to Homo sapiens vaccinia related kinase 1 (VRK1), mRNA OS=Homo sapiens OX=9606 PE=2 SV=1 - [A8K245_HUMAN]	9.09	4	3	3	3	9.09	3	3				396	45.4	8.91
B4DNE7	cDNA FLJ55282 OS=Homo sapiens OX=9606 PE=2 SV=1 - [B4DNE7_HUMAN]	8.61	2	1	1	1	8.61	1	1				244	28.3	5.11
P07737	Profilin-1 OS=Homo sapiens OX=9606 GN=PFN1 PE=1 SV=2 - [PROF1_HUMAN]	8.57	2	1	1	1	8.57	1	1				140	15	8.27
C9J809	DNA mismatch repair protein Msh2 (Fragment) OS=Homo sapiens OX=9606 GN=MSH2 PE=1 SV=1 - [C9J809_HUMAN]	8.57	18	1	1	1	8.57	1	1				140	15.3	5.58
F6RFD5	Destrin OS=Homo sapiens OX=9606 GN=DSTN PE=1 SV=1 - [F6RFD5_HUMAN]	8.15	3	1	1	1	8.15	1	1				135	15.4	8.59
B4DZ29	cDNA FLJ59271, highly similar to Component of gems 4 OS=Homo sapiens OX=9606 PE=2 SV=1 - [B4DZ29_HUMAN]	8.15	10	1	1	1	8.15	1	1				184	21.1	5.73
Q7LAX7	CKII beta binding protein 2 OS=Homo sapiens OX=9606 PE=2 SV=1 - [Q7LAX7_HUMAN]	8.06	2	1	1	1	8.06	1	1				124	14.5	9.61
H3BT40	Fanconi anemia group A protein (Fragment) OS=Homo sapiens OX=9606 GN=FANCA PE=1 SV=1 - [H3BT40_HUMAN]	7.94	1	1	1	1	7.94	1	1				214	23.8	7.4
P28066	Proteasome subunit alpha type-5 OS=Homo sapiens OX=9606 GN=PSMA5 PE=1 SV=3 - [PSA5_HUMAN]	7.88	2	1	1	1	7.88	1	1				241	26.4	4.79
A0A024R819	Nudix (Nucleoside diphosphate linked moiety X)-type motif 1, isoform CRA_a OS=Homo sapiens OX=9606 GN=NUDT1 PE=3 SV=1 - [A0A024R819_HUMAN]	7.69	3	1	1	1	7.69	1	1				156	17.9	5.08
Q96HS1	Serine/threonine-protein phosphatase PGAM5, mitochondrial OS=Homo sapiens OX=9606 GN=PGAM5 PE=1 SV=2 - [PGAM5_HUMAN]	7.61	2	2	2	2	7.61	2	2				289	32	8.68
E9PH38	Serine/threonine-protein phosphatase 2A 65 kDa regulatory subunit A alpha isoform (Fragment) OS=Homo sapiens OX=9606 GN=PPP2R1A PE=1 SV=2 - [E9PH38_HUMAN]	7.58	9	1	1	1	7.58	1	1				132	14.6	8.44
A0A5C2GSY1	IG c604_light_IGKV3-15_IGKJ2 (Fragment) OS=Homo sapiens OX=9606 PE=2 SV=1 - [A0A5C2GSY1_HUMAN]	7.55	3	1	1	1	7.55	1	1				106	11.6	8.91
X6RJ73	39S ribosomal protein L24, mitochondrial (Fragment) OS=Homo sapiens OX=9606 GN=MRPL24 PE=1 SV=1 - [X6RJ73_HUMAN]	7.51	2	1	1	1	7.51	1	1				173	19.7	9.66
F8VY02	Endoplasmic reticulum resident protein 29 OS=Homo sapiens OX=9606 GN=ERP29 PE=1 SV=1 - [F8VY02_HUMAN]	7.5	2	1	1	1	7.5	1	1				160	18.1	8
K7ES69	Calponin-2 OS=Homo sapiens OX=9606 GN=CNN2 PE=1 SV=1 - [K7ES69_HUMAN]	7.43	13	1	1	1	7.43	1	1				148	16.5	9.04
X6RGJ2	Heterochromatin protein 1-binding protein 3 (Fragment) OS=Homo sapiens OX=9606 GN=HP1BP3 PE=1 SV=1 - [X6RGJ2_HUMAN]	7.34	6	2	2	2	7.34	2	2				327	36.5	9.33
B4DUT1	cDNA FLJ52688, highly similar to SET and MYND domain-containing protein 5 OS=Homo sapiens OX=9606 PE=2 SV=1 - [B4DUT1_HUMAN]	7.28	3	1	1	2	7.28	1	2				302	34.4	4.61
Q6P2I0	USP10 protein (Fragment) OS=Homo sapiens OX=9606 GN=USP10 PE=2 SV=1 - [Q6P2I0_HUMAN]	7.22	2	1	1	1	7.22	1	1				194	22.3	9.41
B4E151	Eyes absent homolog OS=Homo sapiens OX=9606 PE=2 SV=1 - [B4E151_HUMAN]	7.22	3	1	1	1	7.22	1	1				263	28.6	4.89
D6R9P2	Sodium/hydrogen exchanger 9B2 OS=Homo sapiens OX=9606 GN=SLC9B2 PE=4 SV=1 - [D6R9P2_HUMAN]	7.14	2	1	1	1	7.14	1	1				112	12.4	7.68
B7Z381	cDNA FLJ55066, highly similar to LAS1-like protein OS=Homo sapiens OX=9606 PE=2 SV=1 - [B7Z381_HUMAN]	7.11	2	1	1	1	7.11	1	1				197	21.9	9.57
A0A494C0D1	Succinate--CoA ligase [ADP/GDP-forming] subunit alpha, mitochondrial OS=Homo sapiens OX=9606 GN=SUCLG1 PE=1 SV=1 - [A0A494C0D1_HUMAN]	7.11	6	1	1	1	7.11	1	1				211	22.4	9.5
H0YKX1	RNA polymerase-associated protein RTF1 homolog (Fragment) OS=Homo sapiens OX=9606 GN=RTF1 PE=1 SV=1 - [H0YKX1_HUMAN]	7.02	3	1	1	1	7.02	1	1				171	20.2	8.25
B4DYW3	cDNA FLJ56752, highly similar to 28S ribosomal protein S15, mitochondrial (S15mt) OS=Homo sapiens OX=9606 PE=2 SV=1 - [B4DYW3_HUMAN]	6.99	3	1	1	1	6.99	1	1				143	16.1	9.8
J3KTB7	DNA topoisomerase 2-alpha (Fragment) OS=Homo sapiens OX=9606 GN=TOP2A PE=1 SV=1 - [J3KTB7_HUMAN]	6.8	7	1	1	1	6.8	1	1				147	17.1	6.58
Q68CV4	Uncharacterized protein DKFZp434I1016 (Fragment) OS=Homo sapiens OX=9606 GN=DKFZp434I1016 PE=2 SV=1 - [Q68CV4_HUMAN]	6.72	2	1	1	1	6.72	1	1				134	15.4	8.97
B4DZG7	ADP-ribosylation factor-like protein 1 OS=Homo sapiens OX=9606 GN=ARL1 PE=1 SV=1 - [B4DZG7_HUMAN]	6.67	3	1	1	1	6.67	1	1				135	15.4	5.34
B3KPL7	cDNA FLJ31926 fis, clone NT2RP7005502, highly similar to Homo sapiens AFG3 ATPase family gene 3-like 1 (yeast) (AFG3L1), transcript variant 1, mRNA OS=Homo sapiens OX=9606 PE=1 SV=1 - [B3KPL7_HUMAN]	6.56	5	1	1	1	6.56	1	1				122	12.8	9.58
H0YC33	La-related protein 1 (Fragment) OS=Homo sapiens OX=9606 GN=LARP1 PE=1 SV=1 - [H0YC33_HUMAN]	6.56	4	1	1	1	6.56	1	1				183	20.9	9.67
F5GXD8	Stress-induced-phosphoprotein 1 OS=Homo sapiens OX=9606 GN=STIP1 PE=1 SV=1 - [F5GXD8_HUMAN]	6.52	4	1	1	1	6.52	1	1				138	15.6	8.25
Q5VUC9	Ribonuclease P protein subunit p38 OS=Homo sapiens OX=9606 GN=RPP38 PE=1 SV=2 - [Q5VUC9_HUMAN]	6.21	3	1	1	1	6.21	1	1				145	16.4	9.82
K7EJ38	Ras-related protein Rab-27B (Fragment) OS=Homo sapiens OX=9606 GN=RAB27B PE=1 SV=1 - [K7EJ38_HUMAN]	6.11	2	1	1	1	6.11	1	1				131	15.2	8.02
A0A1L2BU43	Anti-staphylococcal enterotoxin D variable region lambda chain (Fragment) OS=Homo sapiens OX=9606 PE=2 SV=1 - [A0A1L2BU43_HUMAN]	6.09	1	1	1	1	6.09	1	1				115	12.4	4.92
Q96P11	Probable 28S rRNA (cytosine-C(5))-methyltransferase OS=Homo sapiens OX=9606 GN=NSUN5 PE=1 SV=2 - [NSUN5_HUMAN]	6.06	2	1	1	1	6.06	1	1				429	46.7	8.62
B4DUX0	cDNA FLJ60167, highly similar to Cytosolic acyl coenzyme A thioester hydrolase OS=Homo sapiens OX=9606 PE=2 SV=1 - [B4DUX0_HUMAN]	6.04	3	1	1	1	6.04	1	1				265	29.6	7.85
Q15046	Lysine--tRNA ligase OS=Homo sapiens OX=9606 GN=KARS1 PE=1 SV=3 - [SYK_HUMAN]	6.03	2	2	2	2	6.03	2	2				597	68	6.35
C9IZE1	Eukaryotic translation initiation factor 2A (Fragment) OS=Homo sapiens OX=9606 GN=EIF2A PE=1 SV=8 - [C9IZE1_HUMAN]	5.93	3	1	1	1	5.93	1	1				236	26	8.9
H0YM70	Proteasome activator complex subunit 2 OS=Homo sapiens OX=9606 GN=PSME2 PE=1 SV=1 - [H0YM70_HUMAN]	5.7	5	1	1	1	5.7	1	1				228	26	5.92
A8K4Z2	cDNA FLJ77120, highly similar to Homo sapiens replication factor C (activator 1) 5, 36.5kDa (RFC5), transcript variant 2, mRNA OS=Homo sapiens OX=9606 PE=2 SV=1 - [A8K4Z2_HUMAN]	5.49	5	1	1	1	5.49	1	1				255	28.8	6.55
Q9NQT5	Exosome complex component RRP40 OS=Homo sapiens OX=9606 GN=EXOSC3 PE=1 SV=3 - [EXOS3_HUMAN]	5.45	1	1	1	1	5.45	1	1				275	29.6	8.1
Q86WV4	MRPS9 protein (Fragment) OS=Homo sapiens OX=9606 GN=MRPS9 PE=2 SV=1 - [Q86WV4_HUMAN]	5.3	2	1	1	1	5.3	1	1				302	35.1	9.07
K7EN79	ARF GTPase-activating protein GIT1 (Fragment) OS=Homo sapiens OX=9606 GN=GIT1 PE=1 SV=1 - [K7EN79_HUMAN]	5.2	15	1	1	1	5.2	1	1				173	19.2	8.87
H6UKR8	TOX2 variant 5 OS=Homo sapiens OX=9606 PE=2 SV=1 - [H6UKR8_HUMAN]	5.14	2	1	1	1	5.14	1	1				350	37.5	8.85
Q96J01	THO complex subunit 3 OS=Homo sapiens OX=9606 GN=THOC3 PE=1 SV=1 - [THOC3_HUMAN]	5.13	4	2	2	2	5.13	2	2				351	38.7	6.09
Q59FW9	Developmentally regulated GTP binding protein 2 variant (Fragment) OS=Homo sapiens OX=9606 PE=2 SV=1 - [Q59FW9_HUMAN]	5.02	3	1	1	1	5.02	1	1				259	29.6	8.91
J3QQI0	ARF GTPase-activating protein GIT1 (Fragment) OS=Homo sapiens OX=9606 GN=GIT1 PE=1 SV=1 - [J3QQI0_HUMAN]	4.7	1	1	1	2	4.7	1	2				149	16.2	8.92
B4DH61	cDNA FLJ60521, highly similar to Protein kinase-like protein C9orf96 OS=Homo sapiens OX=9606 PE=2 SV=1 - [B4DH61_HUMAN]	4.35	9	1	1	1	4.35	1	1				161	18.5	6.68
B7ZBC8	Katanin p60 ATPase-containing subunit A1 (Fragment) OS=Homo sapiens OX=9606 GN=KATNA1 PE=1 SV=1 - [B7ZBC8_HUMAN]	4.29	6	1	1	1	4.29	1	1				280	31.8	9.25
H7C267	Pescadillo homolog (Fragment) OS=Homo sapiens OX=9606 GN=PES1 PE=1 SV=1 - [H7C267_HUMAN]	4.12	5	1	1	1	4.12	1	1				194	22.4	4.86
P38117	Electron transfer flavoprotein subunit beta OS=Homo sapiens OX=9606 GN=ETFB PE=1 SV=3 - [ETFB_HUMAN]	3.92	1	1	1	1	3.92	1	1				255	27.8	8.1
Q5JXT2	Nucleolar protein 56 (Fragment) OS=Homo sapiens OX=9606 GN=NOP56 PE=1 SV=1 - [Q5JXT2_HUMAN]	3.56	5	1	1	1	3.56	1	1				281	31.2	7.77
P36507	Dual specificity mitogen-activated protein kinase kinase 2 OS=Homo sapiens OX=9606 GN=MAP2K2 PE=1 SV=1 - [MP2K2_HUMAN]	3.5	1	1	1	1	3.5	1	1				400	44.4	6.55
B2R9I9	cDNA, FLJ94417, highly similar to Homo sapiens WD repeat domain 57 (U5 snRNP specific) (WDR57), mRNA OS=Homo sapiens OX=9606 PE=2 SV=1 - [B2R9I9_HUMAN]	3.36	2	1	1	1	3.36	1	1				357	39.2	8.41
B7Z5C0	cDNA FLJ52352, highly similar to DnaJ homolog subfamily A member 1 OS=Homo sapiens OX=9606 PE=2 SV=1 - [B7Z5C0_HUMAN]	3.33	3	1	1	1	3.33	1	1				240	27.5	5.94
Q8TAL6	Fin bud initiation factor homolog OS=Homo sapiens OX=9606 GN=FIBIN PE=1 SV=1 - [FIBIN_HUMAN]	3.32	1	1	1	1	3.32	1	1				211	24.3	5.49
B3KUJ0	cDNA FLJ39996 fis, clone STOMA2002166, highly similar to Splicing factor 3B subunit 4 OS=Homo sapiens OX=9606 PE=2 SV=1 - [B3KUJ0_HUMAN]	3.3	3	1	1	1	3.3	1	1				424	44.5	8.24
B4DUH1	cDNA FLJ51323, highly similar to Short-chain specific acyl-CoA dehydrogenase, mitochondrial OS=Homo sapiens OX=9606 PE=2 SV=1 - [B4DUH1_HUMAN]	3.21	5	1	1	1	3.21	1	1				405	43.6	8.22
A0A087WY29	Synaptic functional regulator FMR1 (Fragment) OS=Homo sapiens OX=9606 GN=FMR1 PE=1 SV=1 - [A0A087WY29_HUMAN]	3.17	13	1	1	2	3.17	1	2				252	28.8	5.81
B4DDG7	cDNA FLJ57898, highly similar to Adaptor-relatedprotein complex 1 mu-1 subunit OS=Homo sapiens OX=9606 PE=2 SV=1 - [B4DDG7_HUMAN]	3.13	7	1	1	1	3.13	1	1				351	40.2	7.2
Q9UK59	Lariat debranching enzyme OS=Homo sapiens OX=9606 GN=DBR1 PE=1 SV=2 - [DBR1_HUMAN]	3.13	1	1	1	1	3.13	1	1				544	61.5	5.47
Q68DC1	E3 ubiquitin-protein ligase (Fragment) OS=Homo sapiens OX=9606 GN=DKFZp686N10185 PE=2 SV=1 - [Q68DC1_HUMAN]	3.02	4	1	1	1	3.02	1	1				232	26.1	5.01
Q52LJ0	Protein FAM98B OS=Homo sapiens OX=9606 GN=FAM98B PE=1 SV=2 - [FA98B_HUMAN]	3	1	1	1	1	3	1	1				433	45.5	8.69
B4DVZ8	Leukotriene A(4) hydrolase OS=Homo sapiens OX=9606 PE=2 SV=1 - [B4DVZ8_HUMAN]	2.85	2	1	1	1	2.85	1	1				561	63.8	5.83
Q13564	NEDD8-activating enzyme E1 regulatory subunit OS=Homo sapiens OX=9606 GN=NAE1 PE=1 SV=1 - [ULA1_HUMAN]	2.81	1	1	1	1	2.81	1	1				534	60.2	5.4
C9J470	Condensin complex subunit 2 (Fragment) OS=Homo sapiens OX=9606 GN=NCAPH PE=1 SV=8 - [C9J470_HUMAN]	2.8	5	1	1	1	2.8	1	1				607	68	4.93
B3KWG6	cDNA FLJ43041 fis, clone BRTHA3003339, highly similar to Importin beta-3 OS=Homo sapiens OX=9606 PE=2 SV=1 - [B3KWG6_HUMAN]	2.79	4	1	1	1	2.79	1	1				718	81.2	4.94
C4P093	Disrupted in schizophrenia 1 isoform 14 OS=Homo sapiens OX=9606 GN=DISC1 PE=1 SV=1 - [C4P093_HUMAN]	2.74	10	1	1	1	2.74	1	1				547	58.8	6.64
B7Z442	cDNA FLJ56100, highly similar to Cytochrome P450 4F2 OS=Homo sapiens OX=9606 PE=2 SV=1 - [B7Z442_HUMAN]	2.46	1	1	1	1	2.46	1	1				447	51.4	7.87
P13674	Prolyl 4-hydroxylase subunit alpha-1 OS=Homo sapiens OX=9606 GN=P4HA1 PE=1 SV=2 - [P4HA1_HUMAN]	2.25	2	1	1	1	2.25	1	1				534	61	6.01
X6RJ50	Coiled-coil domain-containing protein 181 (Fragment) OS=Homo sapiens OX=9606 GN=CCDC181 PE=1 SV=1 - [X6RJ50_HUMAN]	2.25	3	1	1	1	2.25	1	1				356	40.7	4.88
B2RDU4	cDNA, FLJ96770 OS=Homo sapiens OX=9606 PE=2 SV=1 - [B2RDU4_HUMAN]	2.18	2	1	1	1	2.18	1	1				367	41.9	6.25
Q96J17	NOLC1 protein OS=Homo sapiens OX=9606 GN=NOLC1 PE=2 SV=1 - [Q96J17_HUMAN]	2.15	4	1	1	1	2.15	1	1				418	44.2	9.6
A0A3B3IRW2	Mannosyl-oligosaccharide glucosidase OS=Homo sapiens OX=9606 GN=MOGS PE=1 SV=1 - [A0A3B3IRW2_HUMAN]	2.14	5	1	1	1	2.14	1	1				562	62.2	7.11
B4E3M6	cDNA FLJ55446, highly similar to Superkiller viralicidic activity 2-like 2 OS=Homo sapiens OX=9606 PE=2 SV=1 - [B4E3M6_HUMAN]	2.13	3	2	2	2	2.13	2	2				941	106.7	7.14
B3KUH7	Coronin OS=Homo sapiens OX=9606 PE=2 SV=1 - [B3KUH7_HUMAN]	2.11	5	1	1	1	2.11	1	1				615	66.4	6.19
O60216	Double-strand-break repair protein rad21 homolog OS=Homo sapiens OX=9606 GN=RAD21 PE=1 SV=2 - [RAD21_HUMAN]	2.06	1	1	1	1	2.06	1	1				631	71.6	4.65
O94906	Pre-mRNA-processing factor 6 OS=Homo sapiens OX=9606 GN=PRPF6 PE=1 SV=1 - [PRP6_HUMAN]	2.02	1	2	2	2	2.02	2	2				941	106.9	8.25
B3KWK2	Lipase maturation factor OS=Homo sapiens OX=9606 PE=2 SV=1 - [B3KWK2_HUMAN]	2	2	1	1	1	2	1	1				350	40.1	9.09
A0A3F2YNX2	Male-specific lethal 3 homolog OS=Homo sapiens OX=9606 GN=MSL3 PE=1 SV=1 - [A0A3F2YNX2_HUMAN]	1.98	6	1	1	1	1.98	1	1				354	40.4	8.73
Q7Z5H4	Vomeronasal type-1 receptor 5 OS=Homo sapiens OX=9606 GN=VN1R5 PE=2 SV=2 - [VN1R5_HUMAN]	1.96	1	1	1	1	1.96	1	1				357	40.8	9.2
Q9NRN5	Olfactomedin-like protein 3 OS=Homo sapiens OX=9606 GN=OLFML3 PE=2 SV=1 - [OLFL3_HUMAN]	1.72	1	1	1	1	1.72	1	1				406	46	6.57
Q05BW5	SMARCC1 protein (Fragment) OS=Homo sapiens OX=9606 GN=SMARCC1 PE=2 SV=1 - [Q05BW5_HUMAN]	1.6	1	1	1	1	1.6	1	1				814	91.3	5.78
D3DQF6	POU domain, class 4, transcription factor 3, isoform CRA_a OS=Homo sapiens OX=9606 GN=POU4F3 PE=4 SV=1 - [D3DQF6_HUMAN]	1.56	6	1	1	1	1.56	1	1				771	84.1	9.83
Q86VV6	MMP24 protein (Fragment) OS=Homo sapiens OX=9606 GN=MMP24 PE=2 SV=1 - [Q86VV6_HUMAN]	1.44	1	1	1	1	1.44	1	1				626	71.3	9.09
A0A384P5V3	Epididymis secretory sperm binding protein OS=Homo sapiens OX=9606 PE=2 SV=1 - [A0A384P5V3_HUMAN]	1.41	3	1	1	1	1.41	1	1				710	72.9	7.9
H0YIQ2	YLP motif-containing protein 1 (Fragment) OS=Homo sapiens OX=9606 GN=YLPM1 PE=1 SV=1 - [H0YIQ2_HUMAN]	1.38	3	1	1	1	1.38	1	1				1595	180.2	6.43
Q2TBE0	CWF19-like protein 2 OS=Homo sapiens OX=9606 GN=CWF19L2 PE=1 SV=4 - [C19L2_HUMAN]	1.34	1	1	1	1	1.34	1	1				894	103.7	8.65
B4DJ21	cDNA FLJ53444, highly similar to Tyrosine-protein phosphatase non-receptor type 23 OS=Homo sapiens OX=9606 PE=2 SV=1 - [B4DJ21_HUMAN]	1.32	4	1	1	1	1.32	1	1				912	100.7	6.58
P0C7M7	Acyl-coenzyme A synthetase ACSM4, mitochondrial OS=Homo sapiens OX=9606 GN=ACSM4 PE=2 SV=1 - [ACSM4_HUMAN]	1.21	1	1	1	1	1.21	1	1				580	65.7	8.59
Q86T24	Transcriptional regulator Kaiso OS=Homo sapiens OX=9606 GN=ZBTB33 PE=1 SV=2 - [KAISO_HUMAN]	1.19	1	1	1	1	1.19	1	1				672	74.4	5.12
B4DSK8	cDNA FLJ53515, highly similar to Pogo transposable element with ZNF domain OS=Homo sapiens OX=9606 PE=2 SV=1 - [B4DSK8_HUMAN]	1.17	2	1	1	1	1.17	1	1				772	86	7.24
Q5T7N2	LINE-1 type transposase domain-containing protein 1 OS=Homo sapiens OX=9606 GN=L1TD1 PE=1 SV=1 - [LITD1_HUMAN]	1.16	1	1	1	1	1.16	1	1				865	98.8	4.93
F8VS29	Centrosomal protein of 290 kDa (Fragment) OS=Homo sapiens OX=9606 GN=CEP290 PE=1 SV=2 - [F8VS29_HUMAN]	1.14	6	1	1	1	1.14	1	1				613	72.5	5.25
Q86XM6	LPPR4 protein (Fragment) OS=Homo sapiens OX=9606 GN=LPPR4 PE=2 SV=1 - [Q86XM6_HUMAN]	1.06	2	1	1	1	1.06	1	1				755	82.2	8.62
A0A024RDF7	Uncharacterized protein OS=Homo sapiens OX=9606 GN=FLJ20032 PE=4 SV=1 - [A0A024RDF7_HUMAN]	1.03	4	1	1	1	1.03	1	1				1165	130.2	7.8
Q7L9K1	cDNA FLJ10065 fis, clone HEMBA1001455 OS=Homo sapiens OX=9606 PE=2 SV=1 - [Q7L9K1_HUMAN]	0.99	3	1	1	1	0.99	1	1				607	69.5	6.49
J3KTL8	Structural maintenance of chromosomes flexible hinge domain-containing protein 1 (Fragment) OS=Homo sapiens OX=9606 GN=SMCHD1 PE=1 SV=1 - [J3KTL8_HUMAN]	0.94	2	1	1	1	0.94	1	1				1388	155.5	8.02
A0A2R8Y885	Girdin (Fragment) OS=Homo sapiens OX=9606 GN=CCDC88A PE=1 SV=1 - [A0A2R8Y885_HUMAN]	0.81	1	1	1	2	0.81	1	2				1113	127.2	8.21
Q70EK8	Inactive ubiquitin carboxyl-terminal hydrolase 53 OS=Homo sapiens OX=9606 GN=USP53 PE=1 SV=2 - [UBP53_HUMAN]	0.65	1	1	1	1	0.65	1	1				1073	120.7	7.59
A0A0G2JMS7	Protein scribble homolog OS=Homo sapiens OX=9606 GN=SCRIB PE=1 SV=1 - [A0A0G2JMS7_HUMAN]	0.65	4	1	1	1	0.65	1	1				1549	165.2	5
J3KRA9	Serine/threonine-protein kinase SMG1 (Fragment) OS=Homo sapiens OX=9606 GN=SMG1 PE=1 SV=1 - [J3KRA9_HUMAN]	0.34	2	1	1	1	0.34	1	1				3551	398.6	6.33
Q9UMN6	Histone-lysine N-methyltransferase 2B OS=Homo sapiens OX=9606 GN=KMT2B PE=1 SV=1 - [KMT2B_HUMAN]	0.26	1	1	1	1	0.26	1	1				2715	293.3	8.22

## Sheet: UBE3A-MS vs IgG MS
Accession	Gene	Description	Mw(kDa)	Eca109-VBE3A	Eca109-IgG	log2(Eca109-VBE3A/Eca109-IgG)	Diff Sig
P04083	ANXA1	Annexin A1 OS=Homo sapiens OX=9606 GN=ANXA1 PE=1 SV=2	38.714	23.1332	21.9384	1.1948	+
Q9UI47	CTNNA3	Catenin alpha-3 OS=Homo sapiens OX=9606 GN=CTNNA3 PE=1 SV=2	99.808	18.4677	31.2619	-12.7942	--
E9PMS6	LMO7	LIM domain only protein 7 OS=Homo sapiens OX=9606 GN=LMO7 PE=1 SV=1	145.42	26.6883	25.251	1.4373	+
P55789	GFER	FAD-linked sulfhydryl oxidase ALR OS=Homo sapiens OX=9606 GN=GFER PE=1 SV=2	23.449	17.4555	17.992	-0.5365
Q05086	UBE3A	Ubiquitin-protein ligase E3A OS=Homo sapiens OX=9606 GN=UBE3A PE=1 SV=4	100.69	28.8828	18.8021	10.0807	++
Q9NSC5	HOMER3	Homer protein homolog 3 OS=Homo sapiens OX=9606 GN=HOMER3 PE=1 SV=2	39.836	19.9292	19.5678	0.3614
P46976	GYG1	Glycogenin-1 OS=Homo sapiens OX=9606 GN=GYG1 PE=1 SV=4	39.383	26.9909	17.1547	9.8362	++
Q13813	SPTAN1	Spectrin alpha chain, non-erythrocytic 1 OS=Homo sapiens OX=9606 GN=SPTAN1 PE=1 SV=3	284.54	27.6699	25.4473	2.2226	+
Q7L8L6	FASTKD5	FAST kinase domain-containing protein 5, mitochondrial OS=Homo sapiens OX=9606 GN=FASTKD5 PE=1 SV=1	86.573	20.1308	20.3884	-0.2576
A0A0C4DFV9	SET	Protein SET OS=Homo sapiens OX=9606 GN=SET PE=1 SV=1	31.124	25.4669	26.175	-0.7081
A0A075B730	EPPK1	Epiplakin OS=Homo sapiens OX=9606 GN=EPPK1 PE=1 SV=2	553.12	23.1239	22.5774	0.5465
A0A087WV46	LAMTOR4	Late endosomal/lysosomal adaptor and MAPK and MTOR activator 4 OS=Homo sapiens OX=9606 GN=LAMTOR4 PE=1 SV=1	8.8779	24.8155	25.1185	-0.303
A0A087WUZ3	SPTBN1	Spectrin beta chain OS=Homo sapiens OX=9606 GN=SPTBN1 PE=1 SV=1	274.83	25.8554	19.8697	5.9857	++
P35579	MYH9	Myosin-9 OS=Homo sapiens OX=9606 GN=MYH9 PE=1 SV=4	226.53	29.9826	29.1595	0.8231
O75330	HMMR	Hyaluronan mediated motility receptor OS=Homo sapiens OX=9606 GN=HMMR PE=1 SV=2	84.099	17.8177	18.7453	-0.9276
Q92688	ANP32B	Acidic leucine-rich nuclear phosphoprotein 32 family member B OS=Homo sapiens OX=9606 GN=ANP32B PE=1 SV=1	28.787	22.4485	23.6853	-1.2368	-
D6RD46	LIMCH1	LIM and calponin homology domains-containing protein 1 OS=Homo sapiens OX=9606 GN=LIMCH1 PE=1 SV=1	109.93	20.0604	19.4511	0.6093
O14974	PPP1R12A	Protein phosphatase 1 regulatory subunit 12A OS=Homo sapiens OX=9606 GN=PPP1R12A PE=1 SV=1	115.28	21.4283	19.5246	1.9037	+
Q8IV04	TBC1D10C	Carabin OS=Homo sapiens OX=9606 GN=TBC1D10C PE=1 SV=1	49.712	25.0683	19.3832	5.6851	++
P32320	CDA	Cytidine deaminase OS=Homo sapiens OX=9606 GN=CDA PE=1 SV=2	16.185	21.5548	21.4537	0.1011
Q7Z406	MYH14	Myosin-14 OS=Homo sapiens OX=9606 GN=MYH14 PE=1 SV=2	227.87	22.5725	17.7996	4.7729	++
Q86V48	LUZP1	Leucine zipper protein 1 OS=Homo sapiens OX=9606 GN=LUZP1 PE=1 SV=2	120.27	23.6759	22.1721	1.5038	+
Q9NYL9	TMOD3	Tropomodulin-3 OS=Homo sapiens OX=9606 GN=TMOD3 PE=1 SV=1	39.594	25.5416	24.4737	1.0679	+
P01602	IGKV1-5	Immunoglobulin kappa variable 1-5 OS=Homo sapiens OX=9606 GN=IGKV1-5 PE=1 SV=2	12.781	17.9204	24.2506	-6.3302	--
O75934	BCAS2	Pre-mRNA-splicing factor SPF27 OS=Homo sapiens OX=9606 GN=BCAS2 PE=1 SV=1	26.131	25.5711	18.5614	7.0097	++
P61158	ACTR3	Actin-related protein 3 OS=Homo sapiens OX=9606 GN=ACTR3 PE=1 SV=3	47.371	19.3261	19.3804	-0.0543
Q9UN86	G3BP2	Ras GTPase-activating protein-binding protein 2 OS=Homo sapiens OX=9606 GN=G3BP2 PE=1 SV=2	54.12	24.5463	23.9595	0.5868
P13010	XRCC5	X-ray repair cross-complementing protein 5 OS=Homo sapiens OX=9606 GN=XRCC5 PE=1 SV=3	82.704	24.2452	22.5053	1.7399	+
P35580	MYH10	Myosin-10 OS=Homo sapiens OX=9606 GN=MYH10 PE=1 SV=3	229	22.4915	20.1155	2.376	+
P62917	RPL8	60S ribosomal protein L8 OS=Homo sapiens OX=9606 GN=RPL8 PE=1 SV=2	28.024	20.8679	18.3136	2.5543	+
Q8J015	RPL13A	60S ribosomal protein L13a OS=Homo sapiens OX=9606 GN=RPL13A PE=1 SV=1	16.731	22.1814	21.7693	0.4121
P62906	RPL10A	60S ribosomal protein L10a OS=Homo sapiens OX=9606 GN=RPL10A PE=1 SV=2	24.831	22.2064	20.2358	1.9706	+
A0A0G2JPD3	HLA-A	HLA class I histocompatibility antigen, A alpha chain OS=Homo sapiens OX=9606 GN=HLA-A PE=1 SV=1	44.425	23.0918	18.5602	4.5316	++
E9PPH5	ANP32E	Acidic leucine-rich nuclear phosphoprotein 32 family member E (Fragment) OS=Homo sapiens OX=9606 GN=ANP32E PE=1 SV=1	13.128	23.1267	23.3546	-0.2279
P0DP09	IGKV1-13	Immunoglobulin kappa variable 1-13 OS=Homo sapiens OX=9606 GN=IGKV1-13 PE=3 SV=1	12.569	21.0057	23.9178	-2.9121	--
A0A087WTP3	KHSRP	Far upstream element-binding protein 2 OS=Homo sapiens OX=9606 GN=KHSRP PE=1 SV=1	73.027	23.4418	23.7661	-0.3243
P13807	GYS1	Glycogen [starch] synthase, muscle OS=Homo sapiens OX=9606 GN=GYS1 PE=1 SV=2	83.785	23.4741	17.791	5.6831	++
O15143	ARPC1B	Actin-related protein 2/3 complex subunit 1B OS=Homo sapiens OX=9606 GN=ARPC1B PE=1 SV=3	40.949	21.9369	20.6045	1.3324	+
P61326	MAGOH	Protein mago nashi homolog OS=Homo sapiens OX=9606 GN=MAGOH PE=1 SV=1	17.163	24.1958	17.9712	6.2246	++
Q9BWJ5	SF3B5	Splicing factor 3B subunit 5 OS=Homo sapiens OX=9606 GN=SF3B5 PE=1 SV=1	10.135	22.9707	22.6024	0.3683
Q9Y2V2	CARHSP1	Calcium-regulated heat-stable protein 1 OS=Homo sapiens OX=9606 GN=CARHSP1 PE=1 SV=2	15.892	20.8139	18.4089	2.405	+
K7EMT0	SF3A2	Splicing factor 3A subunit 2 (Fragment) OS=Homo sapiens OX=9606 GN=SF3A2 PE=1 SV=2	15.224	22.1936	21.5217	0.6719
J3KRR7	CYLD	Deubiquitinating enzyme CYLD OS=Homo sapiens OX=9606 GN=CYLD PE=1 SV=1	101.9	22.764	23.4611	-0.6971
A0A5H1ZRS9	IGKV2D-29	Immunoglobulin kappa variable 2D-29 OS=Homo sapiens OX=9606 GN=IGKV2D-29 PE=1 SV=1	11.192	22.1042	23.0913	-0.9871
Q9UMS4	PRPF19	Pre-mRNA-processing factor 19 OS=Homo sapiens OX=9606 GN=PRPF19 PE=1 SV=1	55.18	24.4233	18.5166	5.9067	++
P07195	LDHB	L-lactate dehydrogenase B chain OS=Homo sapiens OX=9606 GN=LDHB PE=1 SV=2	36.638	24.4282	18.5316	5.8966	++
O60506	SYNCRIP	Heterogeneous nuclear ribonucleoprotein Q OS=Homo sapiens OX=9606 GN=SYNCRIP PE=1 SV=2	69.602	24.1375	18.314	5.8235	++
Q9H307	PNN	Pinin OS=Homo sapiens OX=9606 GN=PNN PE=1 SV=5	81.627	23.1466	17.3249	5.8217	++
H0YIG1	CERS5	Ceramide synthase 5 (Fragment) OS=Homo sapiens OX=9606 GN=CERS5 PE=1 SV=1	9.174	24.7386	25.966	-1.2274	-
A1A4G5	LNP1	Leukemia NUP98 fusion partner 1 OS=Homo sapiens OX=9606 GN=LNP1 PE=2 SV=1	21.32	27.4316	21.6326	5.799	++
Q9UHB6	LIMA1	LIM domain and actin-binding protein 1 OS=Homo sapiens OX=9606 GN=LIMA1 PE=1 SV=1	85.225	27.0276	23.76	3.2676	+
P14174	MIF	Macrophage migration inhibitory factor OS=Homo sapiens OX=9606 GN=MIF PE=1 SV=4	12.476	23.83	22.6464	1.1836	+
P31942	HNRNPH3	Heterogeneous nuclear ribonucleoprotein H3 OS=Homo sapiens OX=9606 GN=HNRNPH3 PE=1 SV=2	36.926	23.2894	17.6241	5.6653	++
A0A1W2PPS1	HNRNPU	Heterogeneous nuclear ribonucleoprotein U OS=Homo sapiens OX=9606 GN=HNRNPU PE=1 SV=1	88.317	25.2077	23.4912	1.7165	+
P39023	RPL3	60S ribosomal protein L3 OS=Homo sapiens OX=9606 GN=RPL3 PE=1 SV=2	46.108	20.7299	19.7823	0.9476
G5E9C8	SOS1	Son of sevenless homolog 1 OS=Homo sapiens OX=9606 GN=SOS1 PE=1 SV=1	150.86	22.9931	24.6592	-1.6661	-
H0YNJ9	DUT	Deoxyuridine 5-triphosphate nucleotidohydrolase OS=Homo sapiens OX=9606 GN=DUT PE=1 SV=1	15.548	19.2424	21.2745	-2.0321	-
A0A2Q2TTZ9	IGKV1D-33	Immunoglobulin kappa variable 1-33 OS=Homo sapiens OX=9606 GN=IGKV1D-33 PE=1 SV=1	11.842	22.786	24.4524	-1.6664	-
P07737	PFN1	Profilin-1 OS=Homo sapiens OX=9606 GN=PFN1 PE=1 SV=2	15.054	24.8362	22.4785	2.3577	+
J3QR09	RPL19	Ribosomal protein L19 OS=Homo sapiens OX=9606 GN=RPL19 PE=1 SV=1	23.134	21.5831	18.5375	3.0456	+
A0A494C0K9	ATP5PO	ATP synthase subunit O, mitochondrial OS=Homo sapiens OX=9606 GN=ATP5PO PE=3 SV=1	16.89	23.8292	18.7056	5.1236	++
P19105	MYL12A	Myosin regulatory light chain 12A OS=Homo sapiens OX=9606 GN=MYL12A PE=1 SV=2	19.794	26.3101	26.3793	-0.0692
Q99459	CDC5L	Cell division cycle 5-like protein OS=Homo sapiens OX=9606 GN=CDC5L PE=1 SV=2	92.25	24.4782	19.1655	5.3127	++
P07951	TPM2	Tropomyosin beta chain OS=Homo sapiens OX=9606 GN=TPM2 PE=1 SV=1	32.85	25.1444	24.4358	0.7086
B1AK87	CAPZB	F-actin-capping protein subunit beta OS=Homo sapiens OX=9606 GN=CAPZB PE=1 SV=1	29.295	21.2531	19.4691	1.784	+
H0Y9Y1	BTF3	Transcription factor BTF3 (Fragment) OS=Homo sapiens OX=9606 GN=BTF3 PE=1 SV=2	9.3894	22.9472	23.5961	-0.6489
P05976	MYL1	Myosin light chain 1/3, skeletal muscle isoform OS=Homo sapiens OX=9606 GN=MYL1 PE=1 SV=3	21.145	26.3866	26.3	0.0866
P00338	LDHA	L-lactate dehydrogenase A chain OS=Homo sapiens OX=9606 GN=LDHA PE=1 SV=2	36.688	23.9004	21.323	2.5774	+
G5EA29	GEMIN2	Gem-associated protein 2 OS=Homo sapiens OX=9606 GN=GEMIN2 PE=1 SV=1	16.892	21.1116	18.6986	2.413	+
Q9NUP9	LIN7C	Protein lin-7 homolog C OS=Homo sapiens OX=9606 GN=LIN7C PE=1 SV=1	21.834	22.4179	23.4574	-1.0395	-
J3KSW8	MPRIP	Myosin phosphatase Rho-interacting protein (Fragment) OS=Homo sapiens OX=9606 GN=MPRIP PE=1 SV=1	95.928	22.711	22.6417	0.0693
P62861	FAU	40S ribosomal protein S30 OS=Homo sapiens OX=9606 GN=FAU PE=1 SV=1	6.6478	22.5444	23.697	-1.1526	-
Q12906	ILF3	Interleukin enhancer-binding factor 3 OS=Homo sapiens OX=9606 GN=ILF3 PE=1 SV=3	95.337	23.4087	18.2155	5.1932	++
Q96I24	FUBP3	Far upstream element-binding protein 3 OS=Homo sapiens OX=9606 GN=FUBP3 PE=1 SV=2	61.64	22.2938	22.8139	-0.5201
P55072	VCP	Transitional endoplasmic reticulum ATPase OS=Homo sapiens OX=9606 GN=VCP PE=1 SV=4	89.321	21.2338	18.9417	2.2921	+
Q92804	TAF15	TATA-binding protein-associated factor 2N OS=Homo sapiens OX=9606 GN=TAF15 PE=1 SV=1	61.829	23.294	18.1361	5.1579	++
P61160	ACTR2	Actin-related protein 2 OS=Homo sapiens OX=9606 GN=ACTR2 PE=1 SV=1	44.76	21.1081	18.2713	2.8368	+
A0A087X0X3	HNRNPM	Heterogeneous nuclear ribonucleoprotein M OS=Homo sapiens OX=9606 GN=HNRNPM PE=1 SV=1	77.569	26.0272	23.1791	2.8481	+
Q03252	LMNB2	Lamin-B2 OS=Homo sapiens OX=9606 GN=LMNB2 PE=1 SV=4	69.948	24.7602	19.6519	5.1083	++
A0A2R8YHD2	TPM4	Tropomyosin alpha-4 chain (Fragment) OS=Homo sapiens OX=9606 GN=TPM4 PE=1 SV=2	28.705	18.5201	20.3404	-1.8203	-
F8W1R7	MYL6	Myosin light polypeptide 6 OS=Homo sapiens OX=9606 GN=MYL6 PE=1 SV=1	16.29	29.1047	29.1403	-0.0356
Q14134	TRIM29	Tripartite motif-containing protein 29 OS=Homo sapiens OX=9606 GN=TRIM29 PE=1 SV=2	65.834	26.6874	26.4179	0.2695
E9PD92	G6PD	Glucose-6-phosphate 1-dehydrogenase (Fragment) OS=Homo sapiens OX=9606 GN=G6PD PE=1 SV=1	29.502	18.9253	19.6762	-0.7509
O15355	PPM1G	Protein phosphatase 1G OS=Homo sapiens OX=9606 GN=PPM1G PE=1 SV=1	59.271	23.4758	18.4646	5.0112	++
Q15459	SF3A1	Splicing factor 3A subunit 1 OS=Homo sapiens OX=9606 GN=SF3A1 PE=1 SV=1	88.885	23.2318	18.2337	4.9981	++
Q15717	ELAVL1	ELAV-like protein 1 OS=Homo sapiens OX=9606 GN=ELAVL1 PE=1 SV=2	36.091	24.007	19.0513	4.9557	++
O00231	PSMD11	26S proteasome non-ATPase regulatory subunit 11 OS=Homo sapiens OX=9606 GN=PSMD11 PE=1 SV=3	47.463	22.9656	18.0543	4.9113	++
P61088	UBE2N	Ubiquitin-conjugating enzyme E2 N OS=Homo sapiens OX=9606 GN=UBE2N PE=1 SV=1	17.138	22.9424	18.0423	4.9001	++
H3BQN4	ALDOA	Fructose-bisphosphate aldolase OS=Homo sapiens OX=9606 GN=ALDOA PE=1 SV=1	39.34	24.1837	22.3427	1.841	+
A8MUD9	RPL7	60S ribosomal protein L7 OS=Homo sapiens OX=9606 GN=RPL7 PE=1 SV=1	24.433	25.0407	22.6922	2.3485	+
A0A0B4J1Z1	SRSF7	Serine/arginine-rich-splicing factor 7 OS=Homo sapiens OX=9606 GN=SRSF7 PE=1 SV=1	15.763	22.0798	17.225	4.8548	++
A0A3B3ISA6	C4B	C4a anaphylatoxin (Fragment) OS=Homo sapiens OX=9606 GN=C4B PE=1 SV=1	142.88	21.2843	18.8183	2.466	+
P20700	LMNB1	Lamin-B1 OS=Homo sapiens OX=9606 GN=LMNB1 PE=1 SV=2	66.408	26.2299	21.3939	4.836	++
B4DLR8	NQO1	NAD(P)H dehydrogenase [quinone] 1 OS=Homo sapiens OX=9606 GN=NQO1 PE=1 SV=1	22.793	22.3682	17.5416	4.8266	++
O43143	DHX15	Pre-mRNA-splicing factor ATP-dependent RNA helicase DHX15 OS=Homo sapiens OX=9606 GN=DHX15 PE=1 SV=2	90.932	24.123	19.328	4.795	++
Q8IVT2	MISP	Mitotic interactor and substrate of PLK1 OS=Homo sapiens OX=9606 GN=MISP PE=1 SV=1	75.356	25.2103	21.6996	3.5107	+
C9J8U1	SPECC1L	Cytospin-A (Fragment) OS=Homo sapiens OX=9606 GN=SPECC1L PE=3 SV=8	88.181	20.8338	17.6821	3.1517	+
P49411	TUFM	Elongation factor Tu, mitochondrial OS=Homo sapiens OX=9606 GN=TUFM PE=1 SV=2	49.541	25.5742	25.6485	-0.0743
Q9NR30	DDX21	Nucleolar RNA helicase 2 OS=Homo sapiens OX=9606 GN=DDX21 PE=1 SV=5	87.343	22.4657	19.6841	2.7816	+
K7ENF1	ACOX1	Peroxisomal acyl-coenzyme A oxidase 1 (Fragment) OS=Homo sapiens OX=9606 GN=ACOX1 PE=1 SV=1	14.858	19.0449	22.186	-3.1411	--
P63167	DYNLL1	Dynein light chain 1, cytoplasmic OS=Homo sapiens OX=9606 GN=DYNLL1 PE=1 SV=1	10.366	20.2448	19.5254	0.7194
O60783	MRPS14	28S ribosomal protein S14, mitochondrial OS=Homo sapiens OX=9606 GN=MRPS14 PE=1 SV=1	15.139	22.478	17.7912	4.6868	++
H3BV80	RNPS1	RNA-binding protein with serine-rich domain 1 OS=Homo sapiens OX=9606 GN=RNPS1 PE=1 SV=2	24.561	23.3066	18.631	4.6756	++
O14949	UQCRQ	Cytochrome b-c1 complex subunit 8 OS=Homo sapiens OX=9606 GN=UQCRQ PE=1 SV=4	9.9062	23.3017	23.0795	0.2222
E9PHT9	ANXA5	Annexin OS=Homo sapiens OX=9606 GN=ANXA5 PE=1 SV=1	18.224	21.1272	18.7245	2.4027	+
E9PRW6	PKP3	Plakophilin-3 (Fragment) OS=Homo sapiens OX=9606 GN=PKP3 PE=1 SV=1	16.76	22.6404	22.6151	0.0253
F5H7S3	TPM1	Tropomyosin alpha-1 chain OS=Homo sapiens OX=9606 GN=TPM1 PE=1 SV=2	28.524	26.9125	25.9878	0.9247
Q15393	SF3B3	Splicing factor 3B subunit 3 OS=Homo sapiens OX=9606 GN=SF3B3 PE=1 SV=4	135.58	21.365	17.9366	3.4284	+
Q9Y5S9	RBM8A	RNA-binding protein 8A OS=Homo sapiens OX=9606 GN=RBM8A PE=1 SV=1	19.889	23.5964	19.0341	4.5623	++
Q13151	HNRNPA0	Heterogeneous nuclear ribonucleoprotein A0 OS=Homo sapiens OX=9606 GN=HNRNPA0 PE=1 SV=1	30.84	24.2731	21.814	2.4591	+
P18077	RPL35A	60S ribosomal protein L35a OS=Homo sapiens OX=9606 GN=RPL35A PE=1 SV=2	12.538	21.1274	19.2381	1.8893	+
F2Z2H1	MOV10L1	RNA helicase Mov10l1 OS=Homo sapiens OX=9606 GN=MOV10L1 PE=4 SV=1	6.0898	21.2371	21.7852	-0.5481
B5MD17	CBX1	Chromobox protein homolog 1 (Fragment) OS=Homo sapiens OX=9606 GN=CBX1 PE=1 SV=1	19.325	24.536	24.565	-0.029
E9PNW0	NAP1L4	Nucleosome assembly protein 1-like 4 (Fragment) OS=Homo sapiens OX=9606 GN=NAP1L4 PE=1 SV=1	12.25	20.4061	21.3085	-0.9024
P62888	RPL30	60S ribosomal protein L30 OS=Homo sapiens OX=9606 GN=RPL30 PE=1 SV=2	12.784	20.9002	20.5969	0.3033
Q8N3R9	MPP5	MAGUK p55 subfamily member 5 OS=Homo sapiens OX=9606 GN=MPP5 PE=1 SV=3	77.293	17.7593	18.3888	-0.6295
Q5SQT6	PPA1	Inorganic diphosphatase OS=Homo sapiens OX=9606 GN=PPA1 PE=1 SV=1	19.982	17.2709	21.7302	-4.4593	--
Q9P013	CWC15	Spliceosome-associated protein CWC15 homolog OS=Homo sapiens OX=9606 GN=CWC15 PE=1 SV=2	26.624	23.7423	19.2833	4.459	++
H0Y704	ZNF185	Zinc finger protein 185 (Fragment) OS=Homo sapiens OX=9606 GN=ZNF185 PE=1 SV=2	47.401	22.5126	18.0604	4.4522	++
A8MXP9	MATR3	Matrin-3 OS=Homo sapiens OX=9606 GN=MATR3 PE=1 SV=1	99.966	25.944	21.5122	4.4318	++
O43293	DAPK3	Death-associated protein kinase 3 OS=Homo sapiens OX=9606 GN=DAPK3 PE=1 SV=1	52.535	21.2413	17.5685	3.6728	+
Q5JR95	RPS8	40S ribosomal protein S8 OS=Homo sapiens OX=9606 GN=RPS8 PE=1 SV=1	21.879	21.9339	18.1835	3.7504	+
P14649	MYL6B	Myosin light chain 6B OS=Homo sapiens OX=9606 GN=MYL6B PE=1 SV=1	22.764	21.956	22.0546	-0.0986
P36578	RPL4	60S ribosomal protein L4 OS=Homo sapiens OX=9606 GN=RPL4 PE=1 SV=5	47.697	23.4143	21.8112	1.6031	+
H0Y4D2	ABCA13	ATP-binding cassette sub-family A member 13 (Fragment) OS=Homo sapiens OX=9606 GN=ABCA13 PE=4 SV=2	93.384	21.3846	20.6664	0.7182
O43707	ACTN4	Alpha-actinin-4 OS=Homo sapiens OX=9606 GN=ACTN4 PE=1 SV=2	104.85	27.0788	24.1101	2.9687	+
P00558	PGK1	Phosphoglycerate kinase 1 OS=Homo sapiens OX=9606 GN=PGK1 PE=1 SV=3	44.614	24.0557	22.7659	1.2898	+
Q9ULV4	CORO1C	Coronin-1C OS=Homo sapiens OX=9606 GN=CORO1C PE=1 SV=1	53.248	21.8444	21.2025	0.6419
F1T0I1	SEC16A	Protein transport protein sec16 OS=Homo sapiens OX=9606 GN=SEC16A PE=1 SV=1	249.48	18.9739	17.9005	1.0734	+
H0Y6J6	RBM17	Splicing factor 45 (Fragment) OS=Homo sapiens OX=9606 GN=RBM17 PE=1 SV=1	25.172	20.8261	19.1255	1.7006	+
Q14244	MAP7	Ensconsin OS=Homo sapiens OX=9606 GN=MAP7 PE=1 SV=1	84.051	21.6981	21.3011	0.397
P02786	TFRC	Transferrin receptor protein 1 OS=Homo sapiens OX=9606 GN=TFRC PE=1 SV=2	84.87	22.0761	21.4217	0.6544
P50402	EMD	Emerin OS=Homo sapiens OX=9606 GN=EMD PE=1 SV=1	28.994	27.8246	26.2547	1.5699	+
P14866	HNRNPL	Heterogeneous nuclear ribonucleoprotein L OS=Homo sapiens OX=9606 GN=HNRNPL PE=1 SV=2	64.132	24.5023	20.3049	4.1974	+
F8VS81	TWF1	Twinfilin-1 (Fragment) OS=Homo sapiens OX=9606 GN=TWF1 PE=1 SV=1	33.408	21.9508	19.187	2.7638	+
A0A087WUK2	HNRNPDL	Heterogeneous nuclear ribonucleoprotein D-like OS=Homo sapiens OX=9606 GN=HNRNPDL PE=1 SV=1	40.04	24.968	20.7801	4.1879	+
F8VUA6	RPL18	60S ribosomal protein L18 (Fragment) OS=Homo sapiens OX=9606 GN=RPL18 PE=1 SV=1	14.529	20.4992	17.1072	3.392	+
J3QSX6	ABLIM1	Actin-binding LIM protein 1 OS=Homo sapiens OX=9606 GN=ABLIM1 PE=1 SV=2	46.07	22.6927	18.5319	4.1608	+
H0YMF4	RPL28	60S ribosomal protein L28 OS=Homo sapiens OX=9606 GN=RPL28 PE=1 SV=1	12.39	21.8633	22.5594	-0.6961
P16403	H1-2	Histone H1.2 OS=Homo sapiens OX=9606 GN=H1-2 PE=1 SV=2	21.364	23.727	22.7744	0.9526
A0A2R8YD12	SERPINB6	Serpin B6 OS=Homo sapiens OX=9606 GN=SERPINB6 PE=1 SV=1	38.124	22.7712	23.8253	-1.0541	-
P62318	SNRPD3	Small nuclear ribonucleoprotein Sm D3 OS=Homo sapiens OX=9606 GN=SNRPD3 PE=1 SV=1	13.916	22.8829	18.7505	4.1324	+
Q9Y295	DRG1	Developmentally-regulated GTP-binding protein 1 OS=Homo sapiens OX=9606 GN=DRG1 PE=1 SV=1	40.542	18.5269	16.997	1.5299	+
P13984	GTF2F2	General transcription factor IIF subunit 2 OS=Homo sapiens OX=9606 GN=GTF2F2 PE=1 SV=2	28.38	23.7171	19.5867	4.1304	+
H0YJH9	PABPN1	Polyadenylate-binding protein 2 (Fragment) OS=Homo sapiens OX=9606 GN=PABPN1 PE=1 SV=1	10.971	22.8665	20.6293	2.2372	+
P55795	HNRNPH2	Heterogeneous nuclear ribonucleoprotein H2 OS=Homo sapiens OX=9606 GN=HNRNPH2 PE=1 SV=1	49.263	21.8249	21.2568	0.5681
H7C367	NONO	Non-POU domain-containing octamer-binding protein (Fragment) OS=Homo sapiens OX=9606 GN=NONO PE=1 SV=8	28.09	18.7325	22.8303	-4.0978	--
Q9NPA3	MID1IP1	Mid1-interacting protein 1 OS=Homo sapiens OX=9606 GN=MID1IP1 PE=1 SV=1	20.201	19.6774	22.1132	-2.4358	--
P22234	PAICS	Multifunctional protein ADE2 OS=Homo sapiens OX=9606 GN=PAICS PE=1 SV=3	47.079	23.0603	23.9581	-0.8978
O60264	SMARCA5	SWI/SNF-related matrix-associated actin-dependent regulator of chromatin subfamily A member 5 OS=Homo sapiens OX=9606 GN=SMARCA5 PE=1 SV=1	121.9	22.1999	18.1401	4.0598	+
Q9BVJ6	UTP14A	U3 small nucleolar RNA-associated protein 14 homolog A OS=Homo sapiens OX=9606 GN=UTP14A PE=1 SV=1	87.977	21.8579	17.802	4.0559	+
Q99848	EBNA1BP2	Probable rRNA-processing protein EBP2 OS=Homo sapiens OX=9606 GN=EBNA1BP2 PE=1 SV=2	34.852	21.3426	18.5454	2.7972	+
A0A5F9ZHC5	AIMP1	Aminoacyl tRNA synthase complex-interacting multifunctional protein 1 OS=Homo sapiens OX=9606 GN=AIMP1 PE=1 SV=1	29.919	21.1106	18.6666	2.444	+
O15427	SLC16A3	Monocarboxylate transporter 4 OS=Homo sapiens OX=9606 GN=SLC16A3 PE=1 SV=1	49.469	23.8066	23.6321	0.1745
P81605	DCD	Dermcidin OS=Homo sapiens OX=9606 GN=DCD PE=1 SV=2	11.284	25.0367	23.4044	1.6323	+
Q96SB3	PPP1R9B	Neurabin-2 OS=Homo sapiens OX=9606 GN=PPP1R9B PE=1 SV=3	89.333	21.4796	17.4898	3.9898	+
D6RIC3	NOP16	Nucleolar protein 16 OS=Homo sapiens OX=9606 GN=NOP16 PE=1 SV=1	17.198	23.0958	19.2163	3.8795	+
Q71UI9	H2AZ2	Histone H2A.V OS=Homo sapiens OX=9606 GN=H2AZ2 PE=1 SV=3	13.509	28.9052	24.9292	3.976	+
Q9NX24	NHP2	H/ACA ribonucleoprotein complex subunit 2 OS=Homo sapiens OX=9606 GN=NHP2 PE=1 SV=1	17.201	23.0868	19.1186	3.9682	+
Q8WUD4	CCDC12	Coiled-coil domain-containing protein 12 OS=Homo sapiens OX=9606 GN=CCDC12 PE=1 SV=1	19.181	22.4177	18.4612	3.9565	+
P05187	ALPP	Alkaline phosphatase, placental type OS=Homo sapiens OX=9606 GN=ALPP PE=1 SV=2	57.953	22.9778	19.0312	3.9466	+
Q15075	EEA1	Early endosome antigen 1 OS=Homo sapiens OX=9606 GN=EEA1 PE=1 SV=2	162.46	20.5912	22.1118	-1.5206	-
M0R3D6	RPL18A	60S ribosomal protein L18a (Fragment) OS=Homo sapiens OX=9606 GN=RPL18A PE=1 SV=1	16.714	22.6285	19.6879	2.9406	+
P62258	YWHAE	14-3-3 protein epsilon OS=Homo sapiens OX=9606 GN=YWHAE PE=1 SV=1	29.174	21.4846	21.4144	0.0702
Q5TEC6	H3-2	Histone H3 OS=Homo sapiens OX=9606 GN=H3-2 PE=1 SV=1	15.43	25.6167	22.5695	3.0472	+
O75380	NDUFS6	NADH dehydrogenase [ubiquinone] iron-sulfur protein 6, mitochondrial OS=Homo sapiens OX=9606 GN=NDUFS6 PE=1 SV=1	13.711	19.1603	23.0421	-3.8818	--
B1AHC9	XRCC6	ATP-dependent DNA helicase 2 subunit 1 OS=Homo sapiens OX=9606 GN=XRCC6 PE=1 SV=1	64.283	24.9277	22.5769	2.3508	+
A0A0A0MTN3	GSTM3	Glutathione S-transferase OS=Homo sapiens OX=9606 GN=GSTM3 PE=1 SV=1	24.914	21.8798	21.3236	0.5562
A0A3B3IS06	TCOF1	Treacle protein (Fragment) OS=Homo sapiens OX=9606 GN=TCOF1 PE=1 SV=1	138.69	22.7711	18.8957	3.8754	+
P12814	ACTN1	Alpha-actinin-1 OS=Homo sapiens OX=9606 GN=ACTN1 PE=1 SV=2	103.06	23.1397	22.6501	0.4896
P22626	HNRNPA2B1	Heterogeneous nuclear ribonucleoproteins A2/B1 OS=Homo sapiens OX=9606 GN=HNRNPA2B1 PE=1 SV=2	37.429	27.5887	23.9776	3.6111	+
C9J2Q4	SEPTIN2	Septin-2 (Fragment) OS=Homo sapiens OX=9606 GN=SEPTIN2 PE=1 SV=1	21.087	21.6986	19.3004	2.3982	+
D6RF44	HNRNPD	Heterogeneous nuclear ribonucleoprotein D0 (Fragment) OS=Homo sapiens OX=9606 GN=HNRNPD PE=1 SV=8	12.553	25.6066	21.8201	3.7865	+
P46778	RPL21	60S ribosomal protein L21 OS=Homo sapiens OX=9606 GN=RPL21 PE=1 SV=2	18.565	21.1525	20.2349	0.9176
P26038	MSN	Moesin OS=Homo sapiens OX=9606 GN=MSN PE=1 SV=3	67.819	22.6381	18.8608	3.7773	+
Q13435	SF3B2	Splicing factor 3B subunit 2 OS=Homo sapiens OX=9606 GN=SF3B2 PE=1 SV=2	100.23	23.5656	20.8347	2.7309	+
Q13009	TIAM1	T-lymphoma invasion and metastasis-inducing protein 1 OS=Homo sapiens OX=9606 GN=TIAM1 PE=1 SV=2	177.51	21.0697	21.1776	-0.1079
X1WI28	RPL10	60S ribosomal protein L10 (Fragment) OS=Homo sapiens OX=9606 GN=RPL10 PE=1 SV=7	22.975	20.6068	17.4549	3.1519	+
F8VR50	ARPC3	Actin-related protein 2/3 complex subunit 3 (Fragment) OS=Homo sapiens OX=9606 GN=ARPC3 PE=1 SV=1	9.7261	21.6445	20.8912	0.7533
O15511	ARPC5	Actin-related protein 2/3 complex subunit 5 OS=Homo sapiens OX=9606 GN=ARPC5 PE=1 SV=3	16.32	21.6998	19.402	2.2978	+
Q13501	SQSTM1	Sequestosome-1 OS=Homo sapiens OX=9606 GN=SQSTM1 PE=1 SV=1	47.687	26.4869	25.0571	1.4298	+
E7EPB3	RPL14	60S ribosomal protein L14 OS=Homo sapiens OX=9606 GN=RPL14 PE=1 SV=1	14.558	21.8614	18.1691	3.6923	+
D6R9P3	HNRNPAB	Heterogeneous nuclear ribonucleoprotein A/B OS=Homo sapiens OX=9606 GN=HNRNPAB PE=1 SV=1	30.302	24.5374	21.9903	2.5471	+
Q02878	RPL6	60S ribosomal protein L6 OS=Homo sapiens OX=9606 GN=RPL6 PE=1 SV=3	32.728	23.7823	22.9971	0.7852
Q9Y608	LRRFIP2	Leucine-rich repeat flightless-interacting protein 2 OS=Homo sapiens OX=9606 GN=LRRFIP2 PE=1 SV=1	82.17	23.8357	22.9027	0.933
Q15427	SF3B4	Splicing factor 3B subunit 4 OS=Homo sapiens OX=9606 GN=SF3B4 PE=1 SV=1	44.385	21.7876	18.508	3.2796	+
Q9NPD3	EXOSC4	Exosome complex component RRP41 OS=Homo sapiens OX=9606 GN=EXOSC4 PE=1 SV=3	26.383	20.1	19.6241	0.4759
P05549	TFAP2A	Transcription factor AP-2-alpha OS=Homo sapiens OX=9606 GN=TFAP2A PE=1 SV=1	48.062	22.2376	18.6371	3.6005	+
P16104	H2AX	Histone H2AX OS=Homo sapiens OX=9606 GN=H2AX PE=1 SV=2	15.144	23.0458	19.4521	3.5937	+
P05388	RPLP0	60S acidic ribosomal protein P0 OS=Homo sapiens OX=9606 GN=RPLP0 PE=1 SV=1	34.273	22.4634	21.7463	0.7171
P30043	BLVRB	Flavin reductase (NADPH) OS=Homo sapiens OX=9606 GN=BLVRB PE=1 SV=3	22.119	21.9385	20.0364	1.9021	+
P24752	ACAT1	Acetyl-CoA acetyltransferase, mitochondrial OS=Homo sapiens OX=9606 GN=ACAT1 PE=1 SV=1	45.199	18.0414	19.6211	-1.5797	-
O75369	FLNB	Filamin-B OS=Homo sapiens OX=9606 GN=FLNB PE=1 SV=2	278.16	25.1054	21.5301	3.5753	+
P09211	GSTP1	Glutathione S-transferase P OS=Homo sapiens OX=9606 GN=GSTP1 PE=1 SV=2	23.356	22.1496	19.5687	2.5809	+
P55036	PSMD4	26S proteasome non-ATPase regulatory subunit 4 OS=Homo sapiens OX=9606 GN=PSMD4 PE=1 SV=1	40.736	24.3725	20.852	3.5205	+
P19338	NCL	Nucleolin OS=Homo sapiens OX=9606 GN=NCL PE=1 SV=3	76.613	24.7973	23.3112	1.4861	+
A0A3B3ITA2	CLIP1	CAP-Gly domain-containing linker protein 1 (Fragment) OS=Homo sapiens OX=9606 GN=CLIP1 PE=1 SV=1	91.223	24.0632	27.4886	-3.4254	--
Q96PK6	RBM14	RNA-binding protein 14 OS=Homo sapiens OX=9606 GN=RBM14 PE=1 SV=2	69.491	21.8975	18.4083	3.4892	+
Q9P258	RCC2	Protein RCC2 OS=Homo sapiens OX=9606 GN=RCC2 PE=1 SV=2	56.084	19.3629	21.854	-2.4911	--
P67936	TPM4	Tropomyosin alpha-4 chain OS=Homo sapiens OX=9606 GN=TPM4 PE=1 SV=3	28.521	25.5156	25.1227	0.3929
P07108	DBI	Acyl-CoA-binding protein OS=Homo sapiens OX=9606 GN=DBI PE=1 SV=2	10.044	21.7371	18.2622	3.4749	+
O75367	MACROH2A1	Core histone macro-H2A.1 OS=Homo sapiens OX=9606 GN=MACROH2A1 PE=1 SV=4	39.617	25.8677	22.4046	3.4631	+
P51991	HNRNPA3	Heterogeneous nuclear ribonucleoprotein A3 OS=Homo sapiens OX=9606 GN=HNRNPA3 PE=1 SV=2	39.594	26.356	22.8969	3.4591	+
G3V4W0	HNRNPC	Heterogeneous nuclear ribonucleoproteins C1/C2 (Fragment) OS=Homo sapiens OX=9606 GN=HNRNPC PE=1 SV=1	28.916	28.1254	24.7261	3.3993	+
H0YAE0	C5orf24	UPF0461 protein C5orf24 (Fragment) OS=Homo sapiens OX=9606 GN=C5orf24 PE=1 SV=1	9.4985	22.6118	19.2157	3.3961	+
P51858	HDGF	Hepatoma-derived growth factor OS=Homo sapiens OX=9606 GN=HDGF PE=1 SV=1	26.788	17.6687	20.1909	-2.5222	--
B0QYK0	EWSR1	RNA-binding protein EWS OS=Homo sapiens OX=9606 GN=EWSR1 PE=1 SV=1	64.929	25.2142	23.0643	2.1499	+
P12270	TPR	Nucleoprotein TPR OS=Homo sapiens OX=9606 GN=TPR PE=1 SV=3	267.29	22.2212	18.867	3.3542	+
L0R8F8	MIEF1	MIEF1 upstream open reading frame protein OS=Homo sapiens OX=9606 GN=MIEF1 PE=1 SV=1	8.4447	18.3942	21.7462	-3.352	--
P61247	RPS3A	40S ribosomal protein S3a OS=Homo sapiens OX=9606 GN=RPS3A PE=1 SV=2	29.945	22.7273	21.899	0.8283
H3BMA1	MSLN	Mesothelin (Fragment) OS=Homo sapiens OX=9606 GN=MSLN PE=1 SV=2	37.561	21.1735	17.8314	3.3421	+
B8ZZF8	LSM5	U6 snRNA-associated Sm-like protein LSm5 OS=Homo sapiens OX=9606 GN=LSM5 PE=1 SV=1	7.0202	20.9017	17.5747	3.327	+
J3QKM9	VAPA	Vesicle-associated membrane protein-associated protein A OS=Homo sapiens OX=9606 GN=VAPA PE=1 SV=1	3.1107	21.196	21.6055	-0.4095
F8W038	C17orf49	Chromosome 17 open reading frame 49 OS=Homo sapiens OX=9606 GN=C17orf49 PE=1 SV=1	16.29	21.3568	18.0749	3.2819	+
P37108	SRP14	Signal recognition particle 14 kDa protein OS=Homo sapiens OX=9606 GN=SRP14 PE=1 SV=2	14.57	21.2192	17.9395	3.2797	+
F5H726	TCP1	T-complex protein 1 subunit alpha (Fragment) OS=Homo sapiens OX=9606 GN=TCP1 PE=1 SV=1	9.5189	21.3712	21.4707	-0.0995
Q00059	TFAM	Transcription factor A, mitochondrial OS=Homo sapiens OX=9606 GN=TFAM PE=1 SV=1	29.096	21.6099	18.3352	3.2747	+
A0A2R8YEM3	RPL15	Ribosomal protein L15 (Fragment) OS=Homo sapiens OX=9606 GN=RPL15 PE=1 SV=1	19.968	21.6553	20.1323	1.523	+
Q8N8S7	ENAH	Protein enabled homolog OS=Homo sapiens OX=9606 GN=ENAH PE=1 SV=2	66.509	22.9477	22.4917	0.456
E5RH00	G3BP1	Ras GTPase-activating protein-binding protein 1 OS=Homo sapiens OX=9606 GN=G3BP1 PE=1 SV=1	4.3351	22.3143	19.0667	3.2476	+
Q00610	CLTC	Clathrin heavy chain 1 OS=Homo sapiens OX=9606 GN=CLTC PE=1 SV=5	191.61	21.3858	19.6981	1.6877	+
P60709	ACTB	Actin, cytoplasmic 1 OS=Homo sapiens OX=9606 GN=ACTB PE=1 SV=1	41.736	31.1717	29.9691	1.2026	+
A0A087WWU8	TPM3	Tropomyosin alpha-3 chain OS=Homo sapiens OX=9606 GN=TPM3 PE=1 SV=1	26.42	29.3742	29.5152	-0.141
P18669	PGAM1	Phosphoglycerate mutase 1 OS=Homo sapiens OX=9606 GN=PGAM1 PE=1 SV=2	28.804	20.2362	20.9539	-0.7177
P01031	C5	Complement C5 OS=Homo sapiens OX=9606 GN=C5 PE=1 SV=4	188.3	19.3024	17.9208	1.3816	+
P12268	IMPDH2	Inosine-5-monophosphate dehydrogenase 2 OS=Homo sapiens OX=9606 GN=IMPDH2 PE=1 SV=2	55.804	21.4962	22.1327	-0.6365
E9PD53	SMC4	Structural maintenance of chromosomes protein OS=Homo sapiens OX=9606 GN=SMC4 PE=1 SV=1	144.45	20.933	18.9942	1.9388	+
P61353	RPL27	60S ribosomal protein L27 OS=Homo sapiens OX=9606 GN=RPL27 PE=1 SV=2	15.798	22.257	22.8178	-0.5608
Q9ULW0	TPX2	Targeting protein for Xklp2 OS=Homo sapiens OX=9606 GN=TPX2 PE=1 SV=2	85.652	22.9718	19.7882	3.1836	+
Q15029	EFTUD2	116 kDa U5 small nuclear ribonucleoprotein component OS=Homo sapiens OX=9606 GN=EFTUD2 PE=1 SV=1	109.43	22.6108	19.4282	3.1826	+
P53396	ACLY	ATP-citrate synthase OS=Homo sapiens OX=9606 GN=ACLY PE=1 SV=3	120.84	21.2397	19.0736	2.1661	+
E5RGN3	ATOX1	Copper transport protein ATOX1 OS=Homo sapiens OX=9606 GN=ATOX1 PE=1 SV=1	6.3304	21.9043	24.0424	-2.1381	-
F8W6I7	HNRNPA1	Helix-destabilizing protein OS=Homo sapiens OX=9606 GN=HNRNPA1 PE=1 SV=2	33.155	27.6053	24.4566	3.1487	+
C9JUE0	TFG	Protein TFG (Fragment) OS=Homo sapiens OX=9606 GN=TFG PE=1 SV=1	17.731	20.9329	19.098	1.8349	+
Q96AG4	LRRC59	Leucine-rich repeat-containing protein 59 OS=Homo sapiens OX=9606 GN=LRRC59 PE=1 SV=1	34.93	21.3565	18.214	3.1425	+
P30049	ATP5F1D	ATP synthase subunit delta, mitochondrial OS=Homo sapiens OX=9606 GN=ATP5F1D PE=1 SV=2	17.49	20.3232	20.5854	-0.2622
Q16658	FSCN1	Fascin OS=Homo sapiens OX=9606 GN=FSCN1 PE=1 SV=3	54.529	21.1604	20.8468	0.3136
P04196	HRG	Histidine-rich glycoprotein OS=Homo sapiens OX=9606 GN=HRG PE=1 SV=1	59.578	20.972	18.5657	2.4063	+
P02751	FN1	Fibronectin OS=Homo sapiens OX=9606 GN=FN1 PE=1 SV=5	272.32	20.2498	21.6419	-1.3921	-
Q99961	SH3GL1	Endophilin-A2 OS=Homo sapiens OX=9606 GN=SH3GL1 PE=1 SV=1	41.489	22.6629	23.2328	-0.5699
P31948	STIP1	Stress-induced-phosphoprotein 1 OS=Homo sapiens OX=9606 GN=STIP1 PE=1 SV=1	62.639	20.9263	17.8159	3.1104	+
D6RA26	PLRG1	Pleiotropic regulator 1 (Fragment) OS=Homo sapiens OX=9606 GN=PLRG1 PE=1 SV=1	23.52	21.0449	17.9384	3.1065	+
B8ZZ54	HSPE1	10 kDa heat shock protein, mitochondrial OS=Homo sapiens OX=9606 GN=HSPE1 PE=1 SV=1	5.1899	17.5494	19.136	-1.5866	-
H0Y6E7	RBMX	RNA-binding motif protein, X chromosome (Fragment) OS=Homo sapiens OX=9606 GN=RBMX PE=1 SV=2	31.745	26.4034	23.301	3.1024	+
P47914	RPL29	60S ribosomal protein L29 OS=Homo sapiens OX=9606 GN=RPL29 PE=1 SV=2	17.752	21.7241	21.7838	-0.0597
P62306	SNRPF	Small nuclear ribonucleoprotein F OS=Homo sapiens OX=9606 GN=SNRPF PE=1 SV=1	9.7251	21.6562	18.5753	3.0809	+
E9PH38	PPP2R1A	Serine/threonine-protein phosphatase 2A 65 kDa regulatory subunit A alpha isoform (Fragment) OS=Homo sapiens OX=9606 GN=PPP2R1A PE=1 SV=2	14.509	20.9308	19.3245	1.6063	+
G3V158	DERA	2-deoxy-D-ribose 5-phosphate aldolase OS=Homo sapiens OX=9606 GN=DERA PE=1 SV=1	25.113	21.0636	17.9893	3.0743	+
P60953	CDC42	Cell division control protein 42 homolog OS=Homo sapiens OX=9606 GN=CDC42 PE=1 SV=2	21.258	18.511	21.5798	-3.0688	--
H0YJS8	PSMC6	26S proteasome regulatory subunit 10B (Fragment) OS=Homo sapiens OX=9606 GN=PSMC6 PE=1 SV=2	22.05	21.4651	18.414	3.0511	+
Q14126	DSG2	Desmoglein-2 OS=Homo sapiens OX=9606 GN=DSG2 PE=1 SV=2	122.29	20.4177	17.3694	3.0483	+
H0YKK0	SNRPA1	Small nuclear ribonucleoprotein polypeptide A, isoform CRA_a OS=Homo sapiens OX=9606 GN=SNRPA1 PE=1 SV=1	17.672	21.4402	20.3125	1.1277	+
H0YN26	ANP32A	Acidic leucine-rich nuclear phosphoprotein 32 family member A OS=Homo sapiens OX=9606 GN=ANP32A PE=1 SV=1	19.997	22.4657	19.42	3.0457	+
I3L1C0	SRRM2	Serine/arginine repetitive matrix protein 2 (Fragment) OS=Homo sapiens OX=9606 GN=SRRM2 PE=1 SV=1	10.488	19.8035	16.7605	3.043	+
H7C5E3	THOC7	THO complex subunit 7 homolog (Fragment) OS=Homo sapiens OX=9606 GN=THOC7 PE=1 SV=1	3.3108	21.3381	18.2958	3.0423	+
P11388	TOP2A	DNA topoisomerase 2-alpha OS=Homo sapiens OX=9606 GN=TOP2A PE=1 SV=3	174.38	24.2672	21.2377	3.0295	+
Q3ZCM7	TUBB8	Tubulin beta-8 chain OS=Homo sapiens OX=9606 GN=TUBB8 PE=1 SV=2	49.775	22.5751	21.184	1.3911	+
M0R2U2	FBL	rRNA 2-O-methyltransferase fibrillarin (Fragment) OS=Homo sapiens OX=9606 GN=FBL PE=1 SV=1	16.164	22.2058	19.1868	3.019	+
P62424	RPL7A	60S ribosomal protein L7a OS=Homo sapiens OX=9606 GN=RPL7A PE=1 SV=2	29.995	22.8882	20.9731	1.9151	+
O00299	CLIC1	Chloride intracellular channel protein 1 OS=Homo sapiens OX=9606 GN=CLIC1 PE=1 SV=4	26.922	22.7555	21.1576	1.5979	+
Q9UH99	SUN2	SUN domain-containing protein 2 OS=Homo sapiens OX=9606 GN=SUN2 PE=1 SV=3	80.31	21.9659	18.9594	3.0065	+
H0Y9R4	RPL9	60S ribosomal protein L9 (Fragment) OS=Homo sapiens OX=9606 GN=RPL9 PE=1 SV=2	10.045	18.617	21.6046	-2.9876	--
P09669	COX6C	Cytochrome c oxidase subunit 6C OS=Homo sapiens OX=9606 GN=COX6C PE=1 SV=2	8.7813	20.3876	17.8682	2.5194	+
P15924	DSP	Desmoplakin OS=Homo sapiens OX=9606 GN=DSP PE=1 SV=3	331.77	24.0477	23.9534	0.0943
P26373	RPL13	60S ribosomal protein L13 OS=Homo sapiens OX=9606 GN=RPL13 PE=1 SV=4	24.261	23.6533	24.148	-0.4947
Q9H0H5	RACGAP1	Rac GTPase-activating protein 1 OS=Homo sapiens OX=9606 GN=RACGAP1 PE=1 SV=1	71.026	21.8192	18.9032	2.916	+
Q5BKZ1	ZNF326	DBIRD complex subunit ZNF326 OS=Homo sapiens OX=9606 GN=ZNF326 PE=1 SV=2	65.653	22.2862	19.3763	2.9099	+
P82930	MRPS34	28S ribosomal protein S34, mitochondrial OS=Homo sapiens OX=9606 GN=MRPS34 PE=1 SV=2	25.65	22.6493	19.8273	2.822	+
Q7Z7K0	CMC1	COX assembly mitochondrial protein homolog OS=Homo sapiens OX=9606 GN=CMC1 PE=1 SV=1	12.49	22.4213	23.5409	-1.1196	-
E9PLL6	RPL27A	60S ribosomal protein L27a OS=Homo sapiens OX=9606 GN=RPL27A PE=1 SV=1	12.201	24.0385	23.6769	0.3616
C9JLS9	PSMC2	26S proteasome regulatory subunit 7 (Fragment) OS=Homo sapiens OX=9606 GN=PSMC2 PE=1 SV=1	14.636	21.8331	18.9603	2.8728	+
P14923	JUP	Junction plakoglobin OS=Homo sapiens OX=9606 GN=JUP PE=1 SV=3	81.744	21.3885	19.5271	1.8614	+
Q5M775	SPECC1	Cytospin-B OS=Homo sapiens OX=9606 GN=SPECC1 PE=1 SV=1	118.58	24.9502	25.891	-0.9408
K7EK06	FARSA	Phenylalanine--tRNA ligase alpha subunit (Fragment) OS=Homo sapiens OX=9606 GN=FARSA PE=1 SV=8	18.389	20.9562	18.1149	2.8413	+
P46013	MKI67	Proliferation marker protein Ki-67 OS=Homo sapiens OX=9606 GN=MKI67 PE=1 SV=2	358.69	22.5633	20.5319	2.0314	+
B4DTF2	ANXA8L1	Annexin OS=Homo sapiens OX=9606 GN=ANXA8L1 PE=1 SV=1	30.492	20.7225	22.0259	-1.3034	-
Q8WYA6	CTNNBL1	Beta-catenin-like protein 1 OS=Homo sapiens OX=9606 GN=CTNNBL1 PE=1 SV=1	65.173	21.8065	18.9935	2.813	+
A0A0D9SF53	DDX3X	RNA helicase OS=Homo sapiens OX=9606 GN=DDX3X PE=1 SV=1	81.476	24.6321	23.8694	0.7627
O14818	PSMA7	Proteasome subunit alpha type-7 OS=Homo sapiens OX=9606 GN=PSMA7 PE=1 SV=1	27.887	21.5442	18.7485	2.7957	+
Q12874	SF3A3	Splicing factor 3A subunit 3 OS=Homo sapiens OX=9606 GN=SF3A3 PE=1 SV=1	58.848	21.4547	18.6769	2.7778	+
G3V1Q4	SEPTIN7	Septin-7 OS=Homo sapiens OX=9606 GN=SEPTIN7 PE=1 SV=2	46.566	20.0139	19.3468	0.6671
P17676	CEBPB	CCAAT/enhancer-binding protein beta OS=Homo sapiens OX=9606 GN=CEBPB PE=1 SV=2	36.105	22.2211	19.4406	2.7805	+
K7ES89	DUSP3	Dual specificity protein phosphatase (Fragment) OS=Homo sapiens OX=9606 GN=DUSP3 PE=1 SV=1	14.246	21.3414	21.3715	-0.0301
P07919	UQCRH	Cytochrome b-c1 complex subunit 6, mitochondrial OS=Homo sapiens OX=9606 GN=UQCRH PE=1 SV=2	10.739	22.0184	22.5095	-0.4911
Q9Y3X0	CCDC9	Coiled-coil domain-containing protein 9 OS=Homo sapiens OX=9606 GN=CCDC9 PE=1 SV=1	59.702	20.1986	17.4591	2.7395	+
B5MCT8	RPS9	40S ribosomal protein S9 OS=Homo sapiens OX=9606 GN=RPS9 PE=1 SV=1	16.628	22.5215	22.3355	0.186
A0A494C128	NOP56	Nucleolar protein 56 OS=Homo sapiens OX=9606 GN=NOP56 PE=1 SV=1	53.05	21.8249	19.119	2.7059	+
Q08J23	NSUN2	RNA cytosine C(5)-methyltransferase NSUN2 OS=Homo sapiens OX=9606 GN=NSUN2 PE=1 SV=2	86.47	20.652	19.9349	0.7171
Q09666	AHNAK	Neuroblast differentiation-associated protein AHNAK OS=Homo sapiens OX=9606 GN=AHNAK PE=1 SV=2	629.09	25.6688	24.3484	1.3204	+
Q8WU90	ZC3H15	Zinc finger CCCH domain-containing protein 15 OS=Homo sapiens OX=9606 GN=ZC3H15 PE=1 SV=1	48.602	21.0273	19.7672	1.2601	+
P47756	CAPZB	F-actin-capping protein subunit beta OS=Homo sapiens OX=9606 GN=CAPZB PE=1 SV=4	31.35	24.0674	22.9124	1.155	+
P23246	SFPQ	Splicing factor, proline- and glutamine-rich OS=Homo sapiens OX=9606 GN=SFPQ PE=1 SV=2	76.149	22.77	22.4339	0.3361
Q49AN9	SNRPG	Small nuclear ribonucleoprotein G OS=Homo sapiens OX=9606 GN=SNRPG PE=1 SV=1	7.1013	23.7375	21.3788	2.3587	+
P30044	PRDX5	Peroxiredoxin-5, mitochondrial OS=Homo sapiens OX=9606 GN=PRDX5 PE=1 SV=4	22.086	21.6678	22.1476	-0.4798
Q5H928	HSD17B10	3-hydroxyacyl-CoA dehydrogenase type-2 OS=Homo sapiens OX=9606 GN=HSD17B10 PE=1 SV=1	17.224	20.5556	20.55	0.0056
P30740	SERPINB1	Leukocyte elastase inhibitor OS=Homo sapiens OX=9606 GN=SERPINB1 PE=1 SV=1	42.741	24.0754	24.2605	-0.1851
H0YAS8	CLU	Clusterin (Fragment) OS=Homo sapiens OX=9606 GN=CLU PE=1 SV=1	16.066	21.2041	18.6134	2.5907	+
Q9NPE3	NOP10	H/ACA ribonucleoprotein complex subunit 3 OS=Homo sapiens OX=9606 GN=NOP10 PE=1 SV=1	7.7059	20.7405	18.1532	2.5873	+
E9PKD5	PSMC3	26S proteasome regulatory subunit 6A (Fragment) OS=Homo sapiens OX=9606 GN=PSMC3 PE=1 SV=2	34.614	22.0565	20.3645	1.692	+
H7C402	PSMA2	Proteasome subunit alpha type-2 (Fragment) OS=Homo sapiens OX=9606 GN=PSMA2 PE=1 SV=1	3.6322	20.1323	19.5936	0.5387
P0DP25	CALM3	Calmodulin-3 OS=Homo sapiens OX=9606 GN=CALM3 PE=1 SV=1	16.837	22.1686	22.0459	0.1227
P63104	YWHAZ	14-3-3 protein zeta/delta OS=Homo sapiens OX=9606 GN=YWHAZ PE=1 SV=1	27.745	24.6558	24.1412	0.5146
Q7RTV0	PHF5A	PHD finger-like domain-containing protein 5A OS=Homo sapiens OX=9606 GN=PHF5A PE=1 SV=1	12.405	20.1347	19.1691	0.9656
Q9C0C2	TNKS1BP1	182 kDa tankyrase-1-binding protein OS=Homo sapiens OX=9606 GN=TNKS1BP1 PE=1 SV=4	181.79	21.1541	18.6983	2.4558	+
P42167	TMPO	Lamina-associated polypeptide 2, isoforms beta/gamma OS=Homo sapiens OX=9606 GN=TMPO PE=1 SV=2	50.67	28.2998	25.7748	2.525	+
Q09028	RBBP4	Histone-binding protein RBBP4 OS=Homo sapiens OX=9606 GN=RBBP4 PE=1 SV=3	47.655	24.2421	22.1592	2.0829	+
H0YIB4	SRSF9	Serine/arginine-rich-splicing factor 9 (Fragment) OS=Homo sapiens OX=9606 GN=SRSF9 PE=1 SV=8	12.614	23.5799	22.6467	0.9332
P47755	CAPZA2	F-actin-capping protein subunit alpha-2 OS=Homo sapiens OX=9606 GN=CAPZA2 PE=1 SV=3	32.949	23.1439	20.6369	2.507	+
F8VRL4	NUDT4	Diphosphoinositol polyphosphate phosphohydrolase 2 (Fragment) OS=Homo sapiens OX=9606 GN=NUDT4 PE=1 SV=1	11.014	19.269	20.8081	-1.5391	-
A0A494C1A5	SNRNP200	U5 small nuclear ribonucleoprotein 200 kDa helicase (Fragment) OS=Homo sapiens OX=9606 GN=SNRNP200 PE=1 SV=1	157.65	21.5263	19.0363	2.49	+
Q16778	H2BC21	Histone H2B type 2-E OS=Homo sapiens OX=9606 GN=H2BC21 PE=1 SV=3	13.92	27.5478	25.0645	2.4833	+
O75531	BANF1	Barrier-to-autointegration factor OS=Homo sapiens OX=9606 GN=BANF1 PE=1 SV=1	10.058	29.3025	27.4079	1.8946	+
X6RJP6	TAGLN2	Transgelin-2 (Fragment) OS=Homo sapiens OX=9606 GN=TAGLN2 PE=1 SV=1	21.086	23.0438	23.3697	-0.3259
Q8WVV4	POF1B	Protein POF1B OS=Homo sapiens OX=9606 GN=POF1B PE=1 SV=3	68.064	24.0957	21.6313	2.4644	+
K7EK07	H3-3B	Histone H3 (Fragment) OS=Homo sapiens OX=9606 GN=H3-3B PE=1 SV=1	14.914	28.2812	26.2461	2.0351	+
B4DT28	HNRNPR	Heterogeneous nuclear ribonucleoprotein R OS=Homo sapiens OX=9606 GN=HNRNPR PE=1 SV=1	55.717	22.2195	19.7572	2.4623	+
A0A1X7SBZ2	DDX17	RNA helicase OS=Homo sapiens OX=9606 GN=DDX17 PE=1 SV=1	80.253	23.1434	20.6869	2.4565	+
Q9H444	CHMP4B	Charged multivesicular body protein 4b OS=Homo sapiens OX=9606 GN=CHMP4B PE=1 SV=1	24.95	20.4407	17.9952	2.4455	+
H9KV28	DIAPH1	Protein diaphanous homolog 1 OS=Homo sapiens OX=9606 GN=DIAPH1 PE=1 SV=2	136.85	20.6767	20.9656	-0.2889
Q99878	H2AC14	Histone H2A type 1-J OS=Homo sapiens OX=9606 GN=H2AC14 PE=1 SV=3	13.936	32.4131	29.9913	2.4218	+
O43172	PRPF4	U4/U6 small nuclear ribonucleoprotein Prp4 OS=Homo sapiens OX=9606 GN=PRPF4 PE=1 SV=2	58.449	20.3021	17.8891	2.413	+
P52907	CAPZA1	F-actin-capping protein subunit alpha-1 OS=Homo sapiens OX=9606 GN=CAPZA1 PE=1 SV=3	32.922	25.6316	25.0653	0.5663
Q15050	RRS1	Ribosome biogenesis regulatory protein homolog OS=Homo sapiens OX=9606 GN=RRS1 PE=1 SV=2	41.193	20.9566	18.5927	2.3639	+
H0YDT6	EIF3F	Eukaryotic translation initiation factor 3 subunit F (Fragment) OS=Homo sapiens OX=9606 GN=EIF3F PE=1 SV=1	10.807	19.8341	18.5444	1.2897	+
Q7Z417	NUFIP2	Nuclear fragile X mental retardation-interacting protein 2 OS=Homo sapiens OX=9606 GN=NUFIP2 PE=1 SV=1	76.12	24.6398	23.3115	1.3283	+
P49327	FASN	Fatty acid synthase OS=Homo sapiens OX=9606 GN=FASN PE=1 SV=3	273.42	26.7042	26.7448	-0.0406
P35637	FUS	RNA-binding protein FUS OS=Homo sapiens OX=9606 GN=FUS PE=1 SV=1	53.425	26.2436	25.6839	0.5597
P62805	H4C1	Histone H4 OS=Homo sapiens OX=9606 GN=H4C1 PE=1 SV=2	11.367	29.3812	27.1015	2.2797	+
H3BMH2	RAB11A	Ras-related protein Rab-11A (Fragment) OS=Homo sapiens OX=9606 GN=RAB11A PE=4 SV=1	17.668	22.8525	20.5762	2.2763	+
P29692	EEF1D	Elongation factor 1-delta OS=Homo sapiens OX=9606 GN=EEF1D PE=1 SV=5	31.121	25.1482	24.7317	0.4165
P23284	PPIB	Peptidyl-prolyl cis-trans isomerase B OS=Homo sapiens OX=9606 GN=PPIB PE=1 SV=2	23.742	20.1138	21.5055	-1.3917	-
Q99879	H2BC14	Histone H2B type 1-M OS=Homo sapiens OX=9606 GN=H2BC14 PE=1 SV=3	13.989	29.9473	27.7118	2.2355	+
A0A590UJJ1	PPP2R2A	Serine/threonine-protein phosphatase 2A 55 kDa regulatory subunit B OS=Homo sapiens OX=9606 GN=PPP2R2A PE=1 SV=1	33.558	20.277	18.1514	2.1256	+
O60884	DNAJA2	DnaJ homolog subfamily A member 2 OS=Homo sapiens OX=9606 GN=DNAJA2 PE=1 SV=1	45.745	21.295	20.9709	0.3241
P41208	CETN2	Centrin-2 OS=Homo sapiens OX=9606 GN=CETN2 PE=1 SV=1	19.738	21.2653	20.9999	0.2654
P05387	RPLP2	60S acidic ribosomal protein P2 OS=Homo sapiens OX=9606 GN=RPLP2 PE=1 SV=1	11.665	24.002	22.7668	1.2352	+
Q15365	PCBP1	Poly(rC)-binding protein 1 OS=Homo sapiens OX=9606 GN=PCBP1 PE=1 SV=2	37.497	23.6716	24.3973	-0.7257
J3KRY3	SNRPN	Small nuclear ribonucleoprotein-associated protein N (Fragment) OS=Homo sapiens OX=9606 GN=SNRPN PE=4 SV=1	6.9603	21.4731	20.1592	1.3139	+
B8ZZ77	PPIL3	Peptidyl-prolyl cis-trans isomerase OS=Homo sapiens OX=9606 GN=PPIL3 PE=1 SV=1	17.696	20.2859	18.6595	1.6264	+
P20618	PSMB1	Proteasome subunit beta type-1 OS=Homo sapiens OX=9606 GN=PSMB1 PE=1 SV=2	26.489	20.5416	18.3528	2.1888	+
P63173	RPL38	60S ribosomal protein L38 OS=Homo sapiens OX=9606 GN=RPL38 PE=1 SV=2	8.2178	26.1285	27.4756	-1.3471	-
Q8WUF5	PPP1R13L	RelA-associated inhibitor OS=Homo sapiens OX=9606 GN=PPP1R13L PE=1 SV=4	89.09	20.102	17.9138	2.1882	+
P31153	MAT2A	S-adenosylmethionine synthase isoform type-2 OS=Homo sapiens OX=9606 GN=MAT2A PE=1 SV=1	43.66	19.3494	17.9201	1.4293	+
G3XAM7	CTNNA1	Catenin (Cadherin-associated protein), alpha 1, 102kDa, isoform CRA_a OS=Homo sapiens OX=9606 GN=CTNNA1 PE=1 SV=1	92.721	19.4615	17.28	2.1815	+
Q9BU61	NDUFAF3	NADH dehydrogenase [ubiquinone] 1 alpha subcomplex assembly factor 3 OS=Homo sapiens OX=9606 GN=NDUFAF3 PE=1 SV=1	20.35	20.762	20.6799	0.0821
P05023	ATP1A1	Sodium/potassium-transporting ATPase subunit alpha-1 OS=Homo sapiens OX=9606 GN=ATP1A1 PE=1 SV=1	112.89	22.2655	22.4439	-0.1784
Q04837	SSBP1	Single-stranded DNA-binding protein, mitochondrial OS=Homo sapiens OX=9606 GN=SSBP1 PE=1 SV=1	17.259	24.8882	23.8122	1.076	+
P50454	SERPINH1	Serpin H1 OS=Homo sapiens OX=9606 GN=SERPINH1 PE=1 SV=2	46.44	22.3192	22.977	-0.6578
E7EQR4	EZR	Ezrin OS=Homo sapiens OX=9606 GN=EZR PE=1 SV=3	69.371	24.4743	22.8015	1.6728	+
I3L3H2	EIF4A3	RNA helicase OS=Homo sapiens OX=9606 GN=EIF4A3 PE=1 SV=2	44.511	22.0316	19.8895	2.1421	+
Q15691	MAPRE1	Microtubule-associated protein RP/EB family member 1 OS=Homo sapiens OX=9606 GN=MAPRE1 PE=1 SV=3	29.999	20.8618	18.7207	2.1411	+
O00425	IGF2BP3	Insulin-like growth factor 2 mRNA-binding protein 3 OS=Homo sapiens OX=9606 GN=IGF2BP3 PE=1 SV=2	63.704	19.9682	17.8394	2.1288	+
J3KTA4	DDX5	DEAD box protein 5 OS=Homo sapiens OX=9606 GN=DDX5 PE=1 SV=1	69.086	25.1105	24.0992	1.0113	+
P07954	FH	Fumarate hydratase, mitochondrial OS=Homo sapiens OX=9606 GN=FH PE=1 SV=3	54.636	20.1135	18.9455	1.168	+
Q9NQP4	PFDN4	Prefoldin subunit 4 OS=Homo sapiens OX=9606 GN=PFDN4 PE=1 SV=1	15.314	19.4579	21.0908	-1.6329	-
P0DMN0	SULT1A4	Sulfotransferase 1A4 OS=Homo sapiens OX=9606 GN=SULT1A4 PE=1 SV=1	34.196	21.4016	19.3186	2.083	+
O00151	PDLIM1	PDZ and LIM domain protein 1 OS=Homo sapiens OX=9606 GN=PDLIM1 PE=1 SV=4	36.071	22.2612	21.1839	1.0773	+
Q5QPM2	RALY	RNA-binding protein Raly (Fragment) OS=Homo sapiens OX=9606 GN=RALY PE=1 SV=1	9.714	23.4178	21.3462	2.0716	+
M0QZD8	LOC400499	Uncharacterized protein OS=Homo sapiens OX=9606 GN=LOC400499 PE=4 SV=3	357.81	22.545	20.4762	2.0688	+
S4R3H4	ACIN1	Apoptotic chromatin condensation inducer in the nucleus OS=Homo sapiens OX=9606 GN=ACIN1 PE=1 SV=1	145.44	24.3665	22.3009	2.0656	+
C9J712	PFN2	Profilin OS=Homo sapiens OX=9606 GN=PFN2 PE=1 SV=1	9.7982	22.0924	22.0241	0.0683
A0A087X2D0	SRSF3	Serine/arginine-rich-splicing factor 3 OS=Homo sapiens OX=9606 GN=SRSF3 PE=1 SV=1	10.32	21.8828	21.0779	0.8049
H7C2W9	RPL31	60S ribosomal protein L31 (Fragment) OS=Homo sapiens OX=9606 GN=RPL31 PE=1 SV=1	12.701	22.5205	21.6214	0.8991
A0A3B3ITD8	NUP98	Nuclear pore complex protein Nup98-Nup96 OS=Homo sapiens OX=9606 GN=NUP98 PE=1 SV=1	143.45	20.7372	18.7397	1.9975	+
P07900	HSP90AA1	Heat shock protein HSP 90-alpha OS=Homo sapiens OX=9606 GN=HSP90AA1 PE=1 SV=5	84.659	25.2151	23.9236	1.2915	+
P26232	CTNNA2	Catenin alpha-2 OS=Homo sapiens OX=9606 GN=CTNNA2 PE=1 SV=5	105.31	19.3757	17.3916	1.9841	+
P55769	SNU13	NHP2-like protein 1 OS=Homo sapiens OX=9606 GN=SNU13 PE=1 SV=3	14.173	24.6724	22.6978	1.9746	+
P45973	CBX5	Chromobox protein homolog 5 OS=Homo sapiens OX=9606 GN=CBX5 PE=1 SV=1	22.225	24.4305	22.4561	1.9744	+
Q14247	CTTN	Src substrate cortactin OS=Homo sapiens OX=9606 GN=CTTN PE=1 SV=2	61.585	24.6457	23.766	0.8797
E7ENZ3	CCT5	T-complex protein 1 subunit epsilon OS=Homo sapiens OX=9606 GN=CCT5 PE=1 SV=1	53.848	20.7774	21.0896	-0.3122
P68032	ACTC1	Actin, alpha cardiac muscle 1 OS=Homo sapiens OX=9606 GN=ACTC1 PE=1 SV=1	42.019	24.9303	24.9144	0.0159
P19387	POLR2C	DNA-directed RNA polymerase II subunit RPB3 OS=Homo sapiens OX=9606 GN=POLR2C PE=1 SV=2	31.441	20.2194	18.31	1.9094	+
Q86V81	ALYREF	THO complex subunit 4 OS=Homo sapiens OX=9606 GN=ALYREF PE=1 SV=3	26.888	25.3033	24.163	1.1403	+
P39019	RPS19	40S ribosomal protein S19 OS=Homo sapiens OX=9606 GN=RPS19 PE=1 SV=2	16.06	25.4693	26.41	-0.9407
P30048	PRDX3	Thioredoxin-dependent peroxide reductase, mitochondrial OS=Homo sapiens OX=9606 GN=PRDX3 PE=1 SV=3	27.692	22.1036	23.6295	-1.5259	-
U3KPY7	SAP18	Histone deacetylase complex subunit SAP18 (Fragment) OS=Homo sapiens OX=9606 GN=SAP18 PE=1 SV=1	9.1163	22.7025	20.8327	1.8698	+
P26447	S100A4	Protein S100-A4 OS=Homo sapiens OX=9606 GN=S100A4 PE=1 SV=1	11.728	21.483	22.3317	-0.8487
P05386	RPLP1	60S acidic ribosomal protein P1 OS=Homo sapiens OX=9606 GN=RPLP1 PE=1 SV=1	11.514	24.3665	22.8275	1.539	+
E7EU85	FXR1	Fragile X mental retardation syndrome-related protein 1 OS=Homo sapiens OX=9606 GN=FXR1 PE=1 SV=1	50.99	21.753	21.1463	0.6067
A0A087WY55	VTA1	Chromosome 6 open reading frame 55, isoform CRA_b OS=Homo sapiens OX=9606 GN=VTA1 PE=1 SV=1	31.102	18.7132	16.8666	1.8466	+
P49790	NUP153	Nuclear pore complex protein Nup153 OS=Homo sapiens OX=9606 GN=NUP153 PE=1 SV=2	153.94	21.0401	20.9388	0.1013
Q9UKL0	RCOR1	REST corepressor 1 OS=Homo sapiens OX=9606 GN=RCOR1 PE=1 SV=2	53.327	21.0523	19.2201	1.8322	+
Q14974	KPNB1	Importin subunit beta-1 OS=Homo sapiens OX=9606 GN=KPNB1 PE=1 SV=2	97.169	23.6526	21.8338	1.8188	+
Q08211	DHX9	ATP-dependent RNA helicase A OS=Homo sapiens OX=9606 GN=DHX9 PE=1 SV=4	140.96	24.0001	22.1821	1.818	+
Q9UJZ1	STOML2	Stomatin-like protein 2, mitochondrial OS=Homo sapiens OX=9606 GN=STOML2 PE=1 SV=1	38.534	21.7739	20.8747	0.8992
P0CG48	UBC	Polyubiquitin-C OS=Homo sapiens OX=9606 GN=UBC PE=1 SV=3	77.038	27.0021	25.1994	1.8027	+
P46087	NOP2	Probable 28S rRNA (cytosine(4447)-C(5))-methyltransferase OS=Homo sapiens OX=9606 GN=NOP2 PE=1 SV=2	89.301	19.2968	18.0789	1.2179	+
J3KPG2	TPT1	Translationally-controlled tumor protein OS=Homo sapiens OX=9606 GN=TPT1 PE=1 SV=1	18.108	20.2583	18.5065	1.7518	+
P62081	RPS7	40S ribosomal protein S7 OS=Homo sapiens OX=9606 GN=RPS7 PE=1 SV=1	22.127	21.3511	21.2066	0.1445
P52597	HNRNPF	Heterogeneous nuclear ribonucleoprotein F OS=Homo sapiens OX=9606 GN=HNRNPF PE=1 SV=3	45.671	25.5895	23.9102	1.6793	+
Q9Y2X3	NOP58	Nucleolar protein 58 OS=Homo sapiens OX=9606 GN=NOP58 PE=1 SV=1	59.578	23.3268	21.5807	1.7461	+
P67809	YBX1	Y-box-binding protein 1 OS=Homo sapiens OX=9606 GN=YBX1 PE=1 SV=3	35.924	25.0121	24.9639	0.0482
Q2TAY7	SMU1	WD40 repeat-containing protein SMU1 OS=Homo sapiens OX=9606 GN=SMU1 PE=1 SV=2	57.543	21.8061	20.0666	1.7395	+
A0A494C0N4	TTC21B	Tetratricopeptide repeat protein 21B OS=Homo sapiens OX=9606 GN=TTC21B PE=1 SV=1	146	25.3976	26.434	-1.0364	-
P04792	HSPB1	Heat shock protein beta-1 OS=Homo sapiens OX=9606 GN=HSPB1 PE=1 SV=2	22.782	25.1687	25.0065	0.1622
Q9H0S4	DDX47	Probable ATP-dependent RNA helicase DDX47 OS=Homo sapiens OX=9606 GN=DDX47 PE=1 SV=1	50.646	19.3893	18.6169	0.7724
C9JQX9	NCBP2	Nuclear cap-binding protein subunit 2 (Fragment) OS=Homo sapiens OX=9606 GN=NCBP2 PE=1 SV=1	9.5055	20.1519	18.4431	1.7088	+
P62877	RBX1	E3 ubiquitin-protein ligase RBX1 OS=Homo sapiens OX=9606 GN=RBX1 PE=1 SV=1	12.274	19.7188	18.0119	1.7069	+
B4DY09	ILF2	Interleukin enhancer-binding factor 2 OS=Homo sapiens OX=9606 GN=ILF2 PE=1 SV=1	38.91	20.3373	18.631	1.7063	+
H0YMZ1	PSMA4	Proteasome subunit alpha type (Fragment) OS=Homo sapiens OX=9606 GN=PSMA4 PE=1 SV=8	24.526	20.9103	19.2084	1.7019	+
P02545	LMNA	Prelamin-A/C OS=Homo sapiens OX=9606 GN=LMNA PE=1 SV=1	74.139	31.0282	29.3304	1.6978	+
A0A087WXM6	RPL17	60S ribosomal protein L17 (Fragment) OS=Homo sapiens OX=9606 GN=RPL17 PE=1 SV=1	19.586	25.0398	24.857	0.1828
H0YEN5	RPS2	40S ribosomal protein S2 (Fragment) OS=Homo sapiens OX=9606 GN=RPS2 PE=1 SV=1	21.154	24.0721	23.7444	0.3277
Q15424	SAFB	Scaffold attachment factor B1 OS=Homo sapiens OX=9606 GN=SAFB PE=1 SV=4	102.64	24.0239	22.3357	1.6882	+
Q7L5N7	LPCAT2	Lysophosphatidylcholine acyltransferase 2 OS=Homo sapiens OX=9606 GN=LPCAT2 PE=1 SV=1	60.207	25.4142	27.098	-1.6838	-
K7EJB9	CALR	Calreticulin (Fragment) OS=Homo sapiens OX=9606 GN=CALR PE=1 SV=1	28.431	19.684	18.0098	1.6742	+
H7C341	SF3B1	Splicing factor 3B subunit 1 (Fragment) OS=Homo sapiens OX=9606 GN=SF3B1 PE=1 SV=1	27.221	19.9123	19.7462	0.1661
Q15007	WTAP	Pre-mRNA-splicing regulator WTAP OS=Homo sapiens OX=9606 GN=WTAP PE=1 SV=2	44.243	24.0266	23.6436	0.383
P50991	CCT4	T-complex protein 1 subunit delta OS=Homo sapiens OX=9606 GN=CCT4 PE=1 SV=4	57.924	20.7402	20.6692	0.071
P62304	SNRPE	Small nuclear ribonucleoprotein E OS=Homo sapiens OX=9606 GN=SNRPE PE=1 SV=1	10.803	20.9173	19.7214	1.1959	+
Q07666	KHDRBS1	KH domain-containing, RNA-binding, signal transduction-associated protein 1 OS=Homo sapiens OX=9606 GN=KHDRBS1 PE=1 SV=1	48.227	23.3582	22.8868	0.4714
Q9NV31	IMP3	U3 small nucleolar ribonucleoprotein protein IMP3 OS=Homo sapiens OX=9606 GN=IMP3 PE=1 SV=1	21.85	20.378	18.7222	1.6558	+
P68036	UBE2L3	Ubiquitin-conjugating enzyme E2 L3 OS=Homo sapiens OX=9606 GN=UBE2L3 PE=1 SV=1	17.861	22.3831	22.5014	-0.1183
P13639	EEF2	Elongation factor 2 OS=Homo sapiens OX=9606 GN=EEF2 PE=1 SV=4	95.337	23.3433	23.7539	-0.4106
A6NLN1	PTBP1	Polypyrimidine tract-binding protein 1 OS=Homo sapiens OX=9606 GN=PTBP1 PE=1 SV=4	56.51	25.5375	23.8973	1.6402	+
Q99665	IL12RB2	Interleukin-12 receptor subunit beta-2 OS=Homo sapiens OX=9606 GN=IL12RB2 PE=1 SV=1	97.134	23.9187	24.6389	-0.7202
E9PS48	NDUFS3	Complex I-30kD OS=Homo sapiens OX=9606 GN=NDUFS3 PE=1 SV=1	17.507	19.3227	17.6877	1.635	+
P62857	RPS28	40S ribosomal protein S28 OS=Homo sapiens OX=9606 GN=RPS28 PE=1 SV=1	7.8409	28.0793	29.7124	-1.6331	-
P30050	RPL12	60S ribosomal protein L12 OS=Homo sapiens OX=9606 GN=RPL12 PE=1 SV=1	17.818	23.9415	23.5581	0.3834
P16401	H1-5	Histone H1.5 OS=Homo sapiens OX=9606 GN=H1-5 PE=1 SV=3	22.58	24.8148	24.3348	0.48
P14618	PKM	Pyruvate kinase PKM OS=Homo sapiens OX=9606 GN=PKM PE=1 SV=4	57.936	24.3693	24.2351	0.1342
P35232	PHB	Prohibitin OS=Homo sapiens OX=9606 GN=PHB PE=1 SV=1	29.804	19.7179	19.9081	-0.1902
Q6NZI2	CAVIN1	Caveolae-associated protein 1 OS=Homo sapiens OX=9606 GN=CAVIN1 PE=1 SV=1	43.476	22.5631	22.5775	-0.0144
A2A3R5	RPS6	40S ribosomal protein S6 OS=Homo sapiens OX=9606 GN=RPS6 PE=1 SV=1	24.968	21.6454	21.6855	-0.0401
Q99653	CHP1	Calcineurin B homologous protein 1 OS=Homo sapiens OX=9606 GN=CHP1 PE=1 SV=3	22.456	21.5934	21.8755	-0.2821
Q3MHD2	LSM12	Protein LSM12 homolog OS=Homo sapiens OX=9606 GN=LSM12 PE=1 SV=2	21.701	20.2593	20.7364	-0.4771
P28799	GRN	Progranulin OS=Homo sapiens OX=9606 GN=GRN PE=1 SV=2	63.544	26.7304	28.283	-1.5526	-
F2Z388	RPL35	60S ribosomal protein L35 OS=Homo sapiens OX=9606 GN=RPL35 PE=1 SV=1	10.645	23.6971	25.2473	-1.5502	-
P06576	ATP5F1B	ATP synthase subunit beta, mitochondrial OS=Homo sapiens OX=9606 GN=ATP5F1B PE=1 SV=3	56.559	23.8038	24.4015	-0.5977
H0YFC6	RAN	GTP-binding nuclear protein Ran (Fragment) OS=Homo sapiens OX=9606 GN=RAN PE=1 SV=1	11.568	23.26	22.979	0.281
P24534	EEF1B2	Elongation factor 1-beta OS=Homo sapiens OX=9606 GN=EEF1B2 PE=1 SV=3	24.763	22.784	23.0197	-0.2357
Q9NUP1	BLOC1S4	Biogenesis of lysosome-related organelles complex 1 subunit 4 OS=Homo sapiens OX=9606 GN=BLOC1S4 PE=1 SV=1	23.351	23.1222	24.1341	-1.0119	-
F8WF16	PPHLN1	Periphilin-1 OS=Homo sapiens OX=9606 GN=PPHLN1 PE=1 SV=1	34.86	20.3162	18.8083	1.5079	+
P30041	PRDX6	Peroxiredoxin-6 OS=Homo sapiens OX=9606 GN=PRDX6 PE=1 SV=3	25.035	22.7982	22.5784	0.2198
P27816	MAP4	Microtubule-associated protein 4 OS=Homo sapiens OX=9606 GN=MAP4 PE=1 SV=3	121	23.4786	24.5737	-1.0951	-
O43776	NARS1	Asparagine--tRNA ligase, cytoplasmic OS=Homo sapiens OX=9606 GN=NARS1 PE=1 SV=1	62.942	19.5562	18.0547	1.5015	+
J3QTA2	BAG1	BAG family molecular chaperone regulator 1 OS=Homo sapiens OX=9606 GN=BAG1 PE=1 SV=1	38.76	19.4994	19.2829	0.2165
C9J4Z3	RPL37A	60S ribosomal protein L37a OS=Homo sapiens OX=9606 GN=RPL37A PE=1 SV=1	7.624	21.061	22.555	-1.494	-
P11021	HSPA5	Endoplasmic reticulum chaperone BiP OS=Homo sapiens OX=9606 GN=HSPA5 PE=1 SV=2	72.332	27.7872	28.5625	-0.7753
P62913	RPL11	60S ribosomal protein L11 OS=Homo sapiens OX=9606 GN=RPL11 PE=1 SV=2	20.252	25.157	26.1836	-1.0266	-
P55209	NAP1L1	Nucleosome assembly protein 1-like 1 OS=Homo sapiens OX=9606 GN=NAP1L1 PE=1 SV=1	45.374	23.0335	23.268	-0.2345
Q8N884	CGAS	Cyclic GMP-AMP synthase OS=Homo sapiens OX=9606 GN=CGAS PE=1 SV=2	58.814	20.3682	18.8972	1.471	+
P10599	TXN	Thioredoxin OS=Homo sapiens OX=9606 GN=TXN PE=1 SV=3	11.737	27.426	28.874	-1.448	-
P08670	VIM	Vimentin OS=Homo sapiens OX=9606 GN=VIM PE=1 SV=4	53.651	30.3188	29.1346	1.1842	+
P05783	KRT18	Keratin, type I cytoskeletal 18 OS=Homo sapiens OX=9606 GN=KRT18 PE=1 SV=2	48.057	30.4708	30.2248	0.246
F8W1I4	LARP4	La-related protein 4 (Fragment) OS=Homo sapiens OX=9606 GN=LARP4 PE=1 SV=1	14.143	20.6592	19.8558	0.8034
P00568	AK1	Adenylate kinase isoenzyme 1 OS=Homo sapiens OX=9606 GN=AK1 PE=1 SV=3	21.635	20.6305	19.1991	1.4314	+
H0YI98	DCTN2	Dynactin subunit 2 (Fragment) OS=Homo sapiens OX=9606 GN=DCTN2 PE=1 SV=1	29.326	21.566	20.1391	1.4269	+
Q9NVI7	ATAD3A	ATPase family AAA domain-containing protein 3A OS=Homo sapiens OX=9606 GN=ATAD3A PE=1 SV=2	71.368	19.9347	18.7079	1.2268	+
P04080	CSTB	Cystatin-B OS=Homo sapiens OX=9606 GN=CSTB PE=1 SV=2	11.139	25.4499	26.0588	-0.6089
E9PMD7	PPP1CA	Serine/threonine-protein phosphatase (Fragment) OS=Homo sapiens OX=9606 GN=PPP1CA PE=1 SV=1	28.898	22.1847	21.5187	0.666
P52943	CRIP2	Cysteine-rich protein 2 OS=Homo sapiens OX=9606 GN=CRIP2 PE=1 SV=1	22.492	23.0142	23.4408	-0.4266
F5GZS6	SLC3A2	4F2 cell-surface antigen heavy chain OS=Homo sapiens OX=9606 GN=SLC3A2 PE=1 SV=1	64.872	24.204	23.4511	0.7529
Q8NE01	CNNM3	Metal transporter CNNM3 OS=Homo sapiens OX=9606 GN=CNNM3 PE=1 SV=1	76.118	20.7277	22.1219	-1.3942	-
P62263	RPS14	40S ribosomal protein S14 OS=Homo sapiens OX=9606 GN=RPS14 PE=1 SV=3	16.273	24.9328	24.1968	0.736
Q99497	PARK7	Parkinson disease protein 7 OS=Homo sapiens OX=9606 GN=PARK7 PE=1 SV=2	19.891	22.558	22.5775	-0.0195
Q9NP97	DYNLRB1	Dynein light chain roadblock-type 1 OS=Homo sapiens OX=9606 GN=DYNLRB1 PE=1 SV=3	10.921	21.2969	22.1604	-0.8635
M0R0F0	RPS5	40S ribosomal protein S5 (Fragment) OS=Homo sapiens OX=9606 GN=RPS5 PE=1 SV=1	22.391	25.0838	25.4003	-0.3165
P68871	HBB	Hemoglobin subunit beta OS=Homo sapiens OX=9606 GN=HBB PE=1 SV=2	15.998	22.6644	24.0434	-1.379	-
Q16643	DBN1	Drebrin OS=Homo sapiens OX=9606 GN=DBN1 PE=1 SV=4	71.428	20.6563	19.2793	1.377	+
K7EMA7	RPL23A	60S ribosomal protein L23a OS=Homo sapiens OX=9606 GN=RPL23A PE=1 SV=1	7.9232	23.0224	23.2926	-0.2702
P17066	HSPA6	Heat shock 70 kDa protein 6 OS=Homo sapiens OX=9606 GN=HSPA6 PE=1 SV=2	71.027	24.5492	24.8578	-0.3086
P50990	CCT8	T-complex protein 1 subunit theta OS=Homo sapiens OX=9606 GN=CCT8 PE=1 SV=4	59.62	19.9673	18.6027	1.3646	+
P32119	PRDX2	Peroxiredoxin-2 OS=Homo sapiens OX=9606 GN=PRDX2 PE=1 SV=5	21.892	25.902	26.7291	-0.8271
Q8NBS9	TXNDC5	Thioredoxin domain-containing protein 5 OS=Homo sapiens OX=9606 GN=TXNDC5 PE=1 SV=2	47.628	23.6636	22.3047	1.3589	+
Q9BV86	NTMT1	N-terminal Xaa-Pro-Lys N-methyltransferase 1 OS=Homo sapiens OX=9606 GN=NTMT1 PE=1 SV=3	25.387	19.2722	20.182	-0.9098
Q96FF9	CDCA5	Sororin OS=Homo sapiens OX=9606 GN=CDCA5 PE=1 SV=1	27.6	26.3696	27.7191	-1.3495	-
Q13185	CBX3	Chromobox protein homolog 3 OS=Homo sapiens OX=9606 GN=CBX3 PE=1 SV=4	20.811	26.2665	24.9229	1.3436	+
Q6DCA0	AMMECR1L	AMMECR1-like protein OS=Homo sapiens OX=9606 GN=AMMECR1L PE=1 SV=1	34.499	22.7937	24.1337	-1.34	-
P01857	IGHG1	Immunoglobulin heavy constant gamma 1 OS=Homo sapiens OX=9606 GN=IGHG1 PE=1 SV=1	36.105	32.4421	33.7389	-1.2968	-
C9JTK6	OLA1	Obg-like ATPase 1 (Fragment) OS=Homo sapiens OX=9606 GN=OLA1 PE=1 SV=1	12.302	19.3021	18.3226	0.9795
P25205	MCM3	DNA replication licensing factor MCM3 OS=Homo sapiens OX=9606 GN=MCM3 PE=1 SV=3	90.98	21.9266	22.1095	-0.1829
G8JLB6	HNRNPH1	Heterogeneous nuclear ribonucleoprotein H OS=Homo sapiens OX=9606 GN=HNRNPH1 PE=1 SV=1	51.229	27.528	26.1975	1.3305	+
Q16531	DDB1	DNA damage-binding protein 1 OS=Homo sapiens OX=9606 GN=DDB1 PE=1 SV=1	126.97	21.0059	19.68	1.3259	+
F8VQ14	CCT2	CCT-beta OS=Homo sapiens OX=9606 GN=CCT2 PE=1 SV=1	44.812	23.1159	23.8176	-0.7017
P42677	RPS27	40S ribosomal protein S27 OS=Homo sapiens OX=9606 GN=RPS27 PE=1 SV=3	9.461	23.3824	23.2975	0.0849
Q13573	SNW1	SNW domain-containing protein 1 OS=Homo sapiens OX=9606 GN=SNW1 PE=1 SV=1	61.494	23.45	23.1641	0.2859
P19525	EIF2AK2	Interferon-induced, double-stranded RNA-activated protein kinase OS=Homo sapiens OX=9606 GN=EIF2AK2 PE=1 SV=2	62.094	19.5652	18.85	0.7152
F5GX19	LAMTOR1	Late endosomal/lysosomal adaptor and MAPK and MTOR activator 1 OS=Homo sapiens OX=9606 GN=LAMTOR1 PE=1 SV=1	15.687	19.8315	18.5508	1.2807	+
P46783	RPS10	40S ribosomal protein S10 OS=Homo sapiens OX=9606 GN=RPS10 PE=1 SV=1	18.898	26.0231	27.1516	-1.1285	-
P34932	HSPA4	Heat shock 70 kDa protein 4 OS=Homo sapiens OX=9606 GN=HSPA4 PE=1 SV=4	94.33	23.8719	24.5616	-0.6897
B5MC59	RPA3	Replication protein A 14 kDa subunit OS=Homo sapiens OX=9606 GN=RPA3 PE=1 SV=1	9.1703	20.3695	20.4231	-0.0536
A2IDA3	MPG	3-methyladenine DNA glycosidase (Fragment) OS=Homo sapiens OX=9606 GN=MPG PE=1 SV=1	27.295	18.9689	20.2409	-1.272	-
F2Z3P9	NDUFB4	Complex I-B15 OS=Homo sapiens OX=9606 GN=NDUFB4 PE=1 SV=1	8.0551	20.4333	20.2674	0.1659
Q9HB71	CACYBP	Calcyclin-binding protein OS=Homo sapiens OX=9606 GN=CACYBP PE=1 SV=2	26.21	23.0195	23.953	-0.9335
P62280	RPS11	40S ribosomal protein S11 OS=Homo sapiens OX=9606 GN=RPS11 PE=1 SV=3	18.431	24.603	25.1224	-0.5194
P01241	GH1	Somatotropin OS=Homo sapiens OX=9606 GN=GH1 PE=1 SV=2	24.847	25.4205	26.6655	-1.245	-
Q969G5	CAVIN3	Caveolae-associated protein 3 OS=Homo sapiens OX=9606 GN=CAVIN3 PE=1 SV=3	27.701	20.5503	19.3136	1.2367	+
F8W1N5	NACA	Nascent polypeptide-associated complex subunit alpha (Fragment) OS=Homo sapiens OX=9606 GN=NACA PE=1 SV=1	7.813	22.4968	23.3656	-0.8688
P22061	PCMT1	Protein-L-isoaspartate(D-aspartate) O-methyltransferase OS=Homo sapiens OX=9606 GN=PCMT1 PE=1 SV=4	24.636	28.1689	29.4011	-1.2322	-
P30101	PDIA3	Protein disulfide-isomerase A3 OS=Homo sapiens OX=9606 GN=PDIA3 PE=1 SV=4	56.782	23.8434	22.8393	1.0041	+
P61981	YWHAG	14-3-3 protein gamma OS=Homo sapiens OX=9606 GN=YWHAG PE=1 SV=2	28.302	22.1895	21.4917	0.6978
P22314	UBA1	Ubiquitin-like modifier-activating enzyme 1 OS=Homo sapiens OX=9606 GN=UBA1 PE=1 SV=3	117.85	20.9125	19.6983	1.2142	+
P62269	RPS18	40S ribosomal protein S18 OS=Homo sapiens OX=9606 GN=RPS18 PE=1 SV=3	17.718	29.6627	30.8599	-1.1972	-
Q06830	PRDX1	Peroxiredoxin-1 OS=Homo sapiens OX=9606 GN=PRDX1 PE=1 SV=1	22.11	28.8185	29.8415	-1.023	-
Q14444	CAPRIN1	Caprin-1 OS=Homo sapiens OX=9606 GN=CAPRIN1 PE=1 SV=2	78.365	23.631	23.3781	0.2529
P40227	CCT6A	T-complex protein 1 subunit zeta OS=Homo sapiens OX=9606 GN=CCT6A PE=1 SV=3	58.024	21.4008	20.2904	1.1104	+
A0A087WTT1	PABPC1	Polyadenylate-binding protein OS=Homo sapiens OX=9606 GN=PABPC1 PE=1 SV=1	58.535	25.0553	23.8903	1.165	+
E9PJ81	UBXN1	UBX domain-containing protein 1 (Fragment) OS=Homo sapiens OX=9606 GN=UBXN1 PE=1 SV=1	32.611	19.6313	20.7852	-1.1539	-
C9JD32	RPL23	60S ribosomal protein L23 (Fragment) OS=Homo sapiens OX=9606 GN=RPL23 PE=1 SV=1	9.6694	20.9511	22.0887	-1.1376	-
Q5EBL8	PDZD11	PDZ domain-containing protein 11 OS=Homo sapiens OX=9606 GN=PDZD11 PE=1 SV=2	16.131	20.743	19.6074	1.1356	+
Q9ULJ8	PPP1R9A	Neurabin-1 OS=Homo sapiens OX=9606 GN=PPP1R9A PE=1 SV=2	123.34	22.1681	22.0923	0.0758
K7EKE5	TUBG1	Tubulin gamma-1 chain OS=Homo sapiens OX=9606 GN=TUBG1 PE=3 SV=1	15.173	20.8657	20.5286	0.3371
I3L397	EIF5A	Eukaryotic translation initiation factor 5A (Fragment) OS=Homo sapiens OX=9606 GN=EIF5A PE=1 SV=8	16.019	25.316	26.4437	-1.1277	-
Q9NW08	POLR3B	DNA-directed RNA polymerase III subunit RPC2 OS=Homo sapiens OX=9606 GN=POLR3B PE=1 SV=2	127.78	25.9168	27.044	-1.1272	-
P07355	ANXA2	Annexin A2 OS=Homo sapiens OX=9606 GN=ANXA2 PE=1 SV=2	38.604	28.0748	28.772	-0.6972
F8WD59	RPSA	40S ribosomal protein SA (Fragment) OS=Homo sapiens OX=9606 GN=RPSA PE=1 SV=2	12.647	20.4213	20.2016	0.2197
P42765	ACAA2	3-ketoacyl-CoA thiolase, mitochondrial OS=Homo sapiens OX=9606 GN=ACAA2 PE=1 SV=2	41.924	22.283	23.4055	-1.1225	-
P04818	TYMS	Thymidylate synthase OS=Homo sapiens OX=9606 GN=TYMS PE=1 SV=3	35.716	23.6047	22.8344	0.7703
P62701	RPS4X	40S ribosomal protein S4, X isoform OS=Homo sapiens OX=9606 GN=RPS4X PE=1 SV=2	29.597	26.15	26.4273	-0.2773
Q15293	RCN1	Reticulocalbin-1 OS=Homo sapiens OX=9606 GN=RCN1 PE=1 SV=1	38.89	22.4804	22.6503	-0.1699
A0A0D9SEM9	DDX39A	ATP-dependent RNA helicase DDX39A (Fragment) OS=Homo sapiens OX=9606 GN=DDX39A PE=1 SV=1	10.925	25.1084	25.9818	-0.8734
P06733	ENO1	Alpha-enolase OS=Homo sapiens OX=9606 GN=ENO1 PE=1 SV=2	47.168	24.286	24.8508	-0.5648
Q9Y266	NUDC	Nuclear migration protein nudC OS=Homo sapiens OX=9606 GN=NUDC PE=1 SV=1	38.242	21.9135	22.5306	-0.6171
P00966	ASS1	Argininosuccinate synthase OS=Homo sapiens OX=9606 GN=ASS1 PE=1 SV=2	46.53	22.9062	23.1305	-0.2243
Q8WVC2	RPS21	40S ribosomal protein S21 OS=Homo sapiens OX=9606 GN=RPS21 PE=1 SV=1	8.85	23.1259	22.8479	0.278
Q96IZ0	PAWR	PRKC apoptosis WT1 regulator protein OS=Homo sapiens OX=9606 GN=PAWR PE=1 SV=1	36.567	19.0014	18.9647	0.0367
Q9BW19	KIFC1	Kinesin-like protein KIFC1 OS=Homo sapiens OX=9606 GN=KIFC1 PE=1 SV=2	73.747	21.1963	22.063	-0.8667
P21291	CSRP1	Cysteine and glycine-rich protein 1 OS=Homo sapiens OX=9606 GN=CSRP1 PE=1 SV=3	20.567	23.3352	24.4022	-1.067	-
P23396	RPS3	40S ribosomal protein S3 OS=Homo sapiens OX=9606 GN=RPS3 PE=1 SV=2	26.688	26.9643	28.0264	-1.0621	-
Q16555	DPYSL2	Dihydropyrimidinase-related protein 2 OS=Homo sapiens OX=9606 GN=DPYSL2 PE=1 SV=1	62.293	24.7857	25.7039	-0.9182
Q5JP53	TUBB	Tubulin beta chain OS=Homo sapiens OX=9606 GN=TUBB PE=1 SV=1	47.766	27.2221	27.074	0.1481
Q15084	PDIA6	Protein disulfide-isomerase A6 OS=Homo sapiens OX=9606 GN=PDIA6 PE=1 SV=1	48.121	23.3099	22.2523	1.0576	+
Q96C19	EFHD2	EF-hand domain-containing protein D2 OS=Homo sapiens OX=9606 GN=EFHD2 PE=1 SV=1	26.697	25.0598	24.0759	0.9839
P23528	CFL1	Cofilin-1 OS=Homo sapiens OX=9606 GN=CFL1 PE=1 SV=3	18.502	26.5123	27.2147	-0.7024
P62937	PPIA	Peptidyl-prolyl cis-trans isomerase A OS=Homo sapiens OX=9606 GN=PPIA PE=1 SV=2	18.012	27.2684	27.3606	-0.0922
P38646	HSPA9	Stress-70 protein, mitochondrial OS=Homo sapiens OX=9606 GN=HSPA9 PE=1 SV=2	73.68	29.9603	30.9972	-1.0369	-
A0A3B3ITZ9	THRAP3	Thyroid hormone receptor-associated protein 3 OS=Homo sapiens OX=9606 GN=THRAP3 PE=1 SV=1	103.52	24.6899	25.7115	-1.0216	-
P49773	HINT1	Histidine triad nucleotide-binding protein 1 OS=Homo sapiens OX=9606 GN=HINT1 PE=1 SV=2	13.802	22.0499	22.5042	-0.4543
P68371	TUBB4B	Tubulin beta-4B chain OS=Homo sapiens OX=9606 GN=TUBB4B PE=1 SV=1	49.83	28.5559	28.4643	0.0916
B9A064	IGLL5	Immunoglobulin lambda-like polypeptide 5 OS=Homo sapiens OX=9606 GN=IGLL5 PE=2 SV=2	23.063	25.4732	26.4822	-1.009	-
G3V1D1	FTH1	Ferritin OS=Homo sapiens OX=9606 GN=FTH1 PE=1 SV=1	12.876	23.8789	23.0296	0.8493
Q9NP66	HMG20A	High mobility group protein 20A OS=Homo sapiens OX=9606 GN=HMG20A PE=1 SV=1	40.143	22.2467	21.2437	1.003	+
K7EM56	RPS15	40S ribosomal protein S15 OS=Homo sapiens OX=9606 GN=RPS15 PE=1 SV=2	12.99	25.797	25.791	0.006
H0YNF7	KATNBL1	KATNB1-like protein 1 (Fragment) OS=Homo sapiens OX=9606 GN=KATNBL1 PE=1 SV=1	8.7882	22.0676	23.012	-0.9444
Q92817	EVPL	Envoplakin OS=Homo sapiens OX=9606 GN=EVPL PE=1 SV=3	231.6	23.3115	23.6038	-0.2923
P06748	NPM1	Nucleophosmin OS=Homo sapiens OX=9606 GN=NPM1 PE=1 SV=2	32.575	28.1321	27.1766	0.9555
F5H823	RAP1B	Ras-related protein Rap-1b (Fragment) OS=Homo sapiens OX=9606 GN=RAP1B PE=1 SV=1	11.916	19.3344	19.652	-0.3176
B8ZZU8	ELOB	Elongin-B OS=Homo sapiens OX=9606 GN=ELOB PE=1 SV=1	12.527	22.3305	23.2814	-0.9509
P02792	FTL	Ferritin light chain OS=Homo sapiens OX=9606 GN=FTL PE=1 SV=2	20.019	22.5948	22.2609	0.3339
P11142	HSPA8	Heat shock cognate 71 kDa protein OS=Homo sapiens OX=9606 GN=HSPA8 PE=1 SV=1	70.897	28.8457	29.0285	-0.1828
F8WAM2	CCT7	T-complex protein 1 subunit eta (Fragment) OS=Homo sapiens OX=9606 GN=CCT7 PE=1 SV=1	10.494	19.6363	18.6995	0.9368
P10412	H1-4	Histone H1.4 OS=Homo sapiens OX=9606 GN=H1-4 PE=1 SV=2	21.865	26.8157	26.2642	0.5515
P48960	ADGRE5	Adhesion G protein-coupled receptor E5 OS=Homo sapiens OX=9606 GN=ADGRE5 PE=1 SV=4	91.868	19.6953	20.6176	-0.9223
P62277	RPS13	40S ribosomal protein S13 OS=Homo sapiens OX=9606 GN=RPS13 PE=1 SV=2	17.222	24.2271	24.6714	-0.4443
P35625	TIMP3	Metalloproteinase inhibitor 3 OS=Homo sapiens OX=9606 GN=TIMP3 PE=1 SV=2	24.145	21.0351	21.9432	-0.9081
P19532	TFE3	Transcription factor E3 OS=Homo sapiens OX=9606 GN=TFE3 PE=1 SV=4	61.52	22.8707	21.9658	0.9049
P04406	GAPDH	Glyceraldehyde-3-phosphate dehydrogenase OS=Homo sapiens OX=9606 GN=GAPDH PE=1 SV=3	36.053	28.4413	28.7536	-0.3123
P61978	HNRNPK	Heterogeneous nuclear ribonucleoprotein K OS=Homo sapiens OX=9606 GN=HNRNPK PE=1 SV=1	50.976	27.6536	26.7656	0.888
Q6P2S0	SRP9	Signal recognition particle 9 kDa protein OS=Homo sapiens OX=9606 GN=SRP9 PE=1 SV=1	5.7685	21.8903	22.7653	-0.875
K7EQ71	PPL	Periplakin (Fragment) OS=Homo sapiens OX=9606 GN=PPL PE=1 SV=1	131.37	21.0212	20.1469	0.8743
P68363	TUBA1B	Tubulin alpha-1B chain OS=Homo sapiens OX=9606 GN=TUBA1B PE=1 SV=1	50.151	27.2528	27.1884	0.0644
P56537	EIF6	Eukaryotic translation initiation factor 6 OS=Homo sapiens OX=9606 GN=EIF6 PE=1 SV=1	26.599	24.0469	23.6117	0.4352
J3QLL0	KPNA2	Importin subunit alpha-1 (Fragment) OS=Homo sapiens OX=9606 GN=KPNA2 PE=1 SV=1	15.234	20.0873	19.2315	0.8558
A0A0A0MSQ0	PLS3	Plastin-3 OS=Homo sapiens OX=9606 GN=PLS3 PE=1 SV=1	69.334	23.1018	23.1954	-0.0936
E7ETK0	RPS24	40S ribosomal protein S24 OS=Homo sapiens OX=9606 GN=RPS24 PE=1 SV=1	15.197	22.0156	22.4594	-0.4438
O95816	BAG2	BAG family molecular chaperone regulator 2 OS=Homo sapiens OX=9606 GN=BAG2 PE=1 SV=1	23.772	24.1043	24.3667	-0.2624
A0A0A0MR02	VDAC2	Outer mitochondrial membrane protein porin 2 (Fragment) OS=Homo sapiens OX=9606 GN=VDAC2 PE=1 SV=1	30.348	22.4768	22.9932	-0.5164
Q15244	PRPS1	Phosphoribosylpyrophosphate synthetase isoform I (Fragment) OS=Homo sapiens OX=9606 GN=PRPS1 PE=3 SV=1	4.446	20.6049	20.3548	0.2501
C9K028	NME1	Nucleoside diphosphate kinase A (Fragment) OS=Homo sapiens OX=9606 GN=NME1 PE=1 SV=1	6.5266	22.362	23.0577	-0.6957
Q8WWM7	ATXN2L	Ataxin-2-like protein OS=Homo sapiens OX=9606 GN=ATXN2L PE=1 SV=2	113.37	24.5791	23.9855	0.5936
Q9H3K6	BOLA2	BolA-like protein 2 OS=Homo sapiens OX=9606 GN=BOLA2 PE=1 SV=1	10.116	24.4031	24.2924	0.1107
P10809	HSPD1	60 kDa heat shock protein, mitochondrial OS=Homo sapiens OX=9606 GN=HSPD1 PE=1 SV=2	61.054	24.8334	25.6147	-0.7813
O75607	NPM3	Nucleoplasmin-3 OS=Homo sapiens OX=9606 GN=NPM3 PE=1 SV=3	19.343	19.597	19.3904	0.2066
P68366	TUBA4A	Tubulin alpha-4A chain OS=Homo sapiens OX=9606 GN=TUBA4A PE=1 SV=1	49.924	21.163	20.7257	0.4373
P49915	GMPS	GMP synthase [glutamine-hydrolyzing] OS=Homo sapiens OX=9606 GN=GMPS PE=1 SV=1	76.715	21.0617	21.7569	-0.6952
P26641	EEF1G	Elongation factor 1-gamma OS=Homo sapiens OX=9606 GN=EEF1G PE=1 SV=3	50.118	23.3425	23.2469	0.0956
R4GN98	S100A6	Protein S100 (Fragment) OS=Homo sapiens OX=9606 GN=S100A6 PE=1 SV=1	9.681	24.0286	24.7998	-0.7712
P36542	ATP5F1C	ATP synthase subunit gamma, mitochondrial OS=Homo sapiens OX=9606 GN=ATP5F1C PE=1 SV=1	32.996	21.9829	22.2744	-0.2915
P25398	RPS12	40S ribosomal protein S12 OS=Homo sapiens OX=9606 GN=RPS12 PE=1 SV=3	14.515	25.6049	25.7395	-0.1346
A0A1W2PQ43	BCLAF1	Bcl-2-associated transcription factor 1 OS=Homo sapiens OX=9606 GN=BCLAF1 PE=1 SV=1	80.618	24.4224	24.5695	-0.1471
K7ES27	SPINT2	Kunitz-type protease inhibitor 2 (Fragment) OS=Homo sapiens OX=9606 GN=SPINT2 PE=1 SV=1	11.198	21.8482	21.0898	0.7584
P00403	MT-CO2	Cytochrome c oxidase subunit 2 OS=Homo sapiens OX=9606 GN=MT-CO2 PE=1 SV=1	25.565	21.6651	21.5637	0.1014
P60842	EIF4A1	Eukaryotic initiation factor 4A-I OS=Homo sapiens OX=9606 GN=EIF4A1 PE=1 SV=1	46.153	23.7135	22.9648	0.7487
P62244	RPS15A	40S ribosomal protein S15a OS=Homo sapiens OX=9606 GN=RPS15A PE=1 SV=2	14.839	24.9571	25.6835	-0.7264
Q13200	PSMD2	26S proteasome non-ATPase regulatory subunit 2 OS=Homo sapiens OX=9606 GN=PSMD2 PE=1 SV=3	100.2	19.539	20.2543	-0.7153
P60866	RPS20	40S ribosomal protein S20 OS=Homo sapiens OX=9606 GN=RPS20 PE=1 SV=1	13.373	28.0161	28.7187	-0.7026
O95817	BAG3	BAG family molecular chaperone regulator 3 OS=Homo sapiens OX=9606 GN=BAG3 PE=1 SV=3	61.594	24.1156	23.8796	0.236
P0DMV9	HSPA1B	Heat shock 70 kDa protein 1B OS=Homo sapiens OX=9606 GN=HSPA1B PE=1 SV=1	70.051	28.3829	28.5465	-0.1636
Q8NC51	SERBP1	Plasminogen activator inhibitor 1 RNA-binding protein OS=Homo sapiens OX=9606 GN=SERBP1 PE=1 SV=2	44.965	25.8059	25.5582	0.2477
A0A087X1I3	SDHA	Flavoprotein subunit of complex II OS=Homo sapiens OX=9606 GN=SDHA PE=1 SV=1	56.662	20.4203	20.2685	0.1518
P06493	CDK1	Cyclin-dependent kinase 1 OS=Homo sapiens OX=9606 GN=CDK1 PE=1 SV=3	34.095	23.4942	23.4381	0.0561
P33993	MCM7	DNA replication licensing factor MCM7 OS=Homo sapiens OX=9606 GN=MCM7 PE=1 SV=4	81.307	20.7251	21.3937	-0.6686
Q13753	LAMC2	Laminin subunit gamma-2 OS=Homo sapiens OX=9606 GN=LAMC2 PE=1 SV=2	130.97	21.9894	22.6547	-0.6653
Q9NX63	CHCHD3	MICOS complex subunit MIC19 OS=Homo sapiens OX=9606 GN=CHCHD3 PE=1 SV=1	26.152	22.3944	22.2513	0.1431
E5RGS4	PFDN1	Prefoldin subunit 1 OS=Homo sapiens OX=9606 GN=PFDN1 PE=1 SV=1	13.466	22.5764	23.2185	-0.6421
F6RFD5	DSTN	Actin-depolymerizing factor OS=Homo sapiens OX=9606 GN=DSTN PE=1 SV=1	15.397	21.9362	22.5731	-0.6369
P27348	YWHAQ	14-3-3 protein theta OS=Homo sapiens OX=9606 GN=YWHAQ PE=1 SV=1	27.764	23.715	24.3391	-0.6241
P62851	RPS25	40S ribosomal protein S25 OS=Homo sapiens OX=9606 GN=RPS25 PE=1 SV=1	13.742	23.812	23.4854	0.3266
O00487	PSMD14	26S proteasome non-ATPase regulatory subunit 14 OS=Homo sapiens OX=9606 GN=PSMD14 PE=1 SV=1	34.577	19.4135	18.7953	0.6182
X6RDA4	PSPC1	Paraspeckle component 1 (Fragment) OS=Homo sapiens OX=9606 GN=PSPC1 PE=1 SV=1	27.274	21.657	22.2745	-0.6175
B7Z4L4	RPN1	Dolichyl-diphosphooligosaccharide--protein glycosyltransferase subunit 1 OS=Homo sapiens OX=9606 GN=RPN1 PE=1 SV=1	49.921	20.9412	20.3266	0.6146
Q5VTE0	EEF1A1P5	Putative elongation factor 1-alpha-like 3 OS=Homo sapiens OX=9606 GN=EEF1A1P5 PE=5 SV=1	50.184	27.749	28.2192	-0.4702
R4GMY8	ELOC	Elongin-C OS=Homo sapiens OX=9606 GN=ELOC PE=1 SV=1	6.968	22.2098	22.5686	-0.3588
E9PRI2	EIF3M	Eukaryotic translation initiation factor 3 subunit M OS=Homo sapiens OX=9606 GN=EIF3M PE=1 SV=1	6.382	17.8987	18.4926	-0.5939
P08708	RPS17	40S ribosomal protein S17 OS=Homo sapiens OX=9606 GN=RPS17 PE=1 SV=2	15.55	24.41	24.1705	0.2395
H0YJW7	SLIRP	SRA stem-loop-interacting RNA-binding protein, mitochondrial (Fragment) OS=Homo sapiens OX=9606 GN=SLIRP PE=1 SV=1	8.6918	20.5606	20.2488	0.3118
Q13751	LAMB3	Laminin subunit beta-3 OS=Homo sapiens OX=9606 GN=LAMB3 PE=1 SV=1	129.57	19.9563	19.3678	0.5885
B1AHB1	MCM5	DNA helicase OS=Homo sapiens OX=9606 GN=MCM5 PE=1 SV=1	77.592	21.4109	21.5466	-0.1357
P62249	RPS16	40S ribosomal protein S16 OS=Homo sapiens OX=9606 GN=RPS16 PE=1 SV=2	16.445	24.2796	24.8458	-0.5662
A8MXP8	RCN2	Reticulocalbin-2 OS=Homo sapiens OX=9606 GN=RCN2 PE=1 SV=1	24.796	21.5091	22.0713	-0.5622
E5RJR5	SKP1	S-phase kinase-associated protein 1 OS=Homo sapiens OX=9606 GN=SKP1 PE=1 SV=1	18.72	22.6882	23.0559	-0.3677
Q07065	CKAP4	Cytoskeleton-associated protein 4 OS=Homo sapiens OX=9606 GN=CKAP4 PE=1 SV=2	66.022	21.2873	21.7925	-0.5052
Q14847	LASP1	LIM and SH3 domain protein 1 OS=Homo sapiens OX=9606 GN=LASP1 PE=1 SV=2	29.717	21.5872	21.8889	-0.3017
P84090	ERH	Enhancer of rudimentary homolog OS=Homo sapiens OX=9606 GN=ERH PE=1 SV=1	12.259	26.0208	26.2086	-0.1878
Q9ULR0	ISY1	Pre-mRNA-splicing factor ISY1 homolog OS=Homo sapiens OX=9606 GN=ISY1 PE=1 SV=3	32.992	20.9961	20.4975	0.4986
H0YAF8	RACK1	Receptor of-activated protein C kinase 1 (Fragment) OS=Homo sapiens OX=9606 GN=RACK1 PE=1 SV=1	21.934	23.3292	23.764	-0.4348
P05141	SLC25A5	ADP/ATP translocase 2 OS=Homo sapiens OX=9606 GN=SLC25A5 PE=1 SV=7	32.852	25.7077	25.6753	0.0324
Q9P0J0	NDUFA13	NADH dehydrogenase [ubiquinone] 1 alpha subcomplex subunit 13 OS=Homo sapiens OX=9606 GN=NDUFA13 PE=1 SV=3	16.698	21.9256	21.4619	0.4637
Q60FE5	FLNA	Filamin-A OS=Homo sapiens OX=9606 GN=FLNA PE=1 SV=1	278.22	25.712	25.308	0.404
Q9BY77	POLDIP3	Polymerase delta-interacting protein 3 OS=Homo sapiens OX=9606 GN=POLDIP3 PE=1 SV=2	46.089	21.2556	20.8075	0.4481
P31689	DNAJA1	DnaJ homolog subfamily A member 1 OS=Homo sapiens OX=9606 GN=DNAJA1 PE=1 SV=2	44.868	21.5647	21.357	0.2077
Q1JUQ3	FKBP1A	FK506 binding protein12 OS=Homo sapiens OX=9606 GN=FKBP1A PE=2 SV=1	3.9655	21.4919	21.9156	-0.4237
I3L1P4	PELP1	Proline-, glutamic acid- and leucine-rich protein 1 (Fragment) OS=Homo sapiens OX=9606 GN=PELP1 PE=1 SV=1	14.955	19.2892	19.4239	-0.1347
P08238	HSP90AB1	Heat shock protein HSP 90-beta OS=Homo sapiens OX=9606 GN=HSP90AB1 PE=1 SV=4	83.263	27.3203	26.9117	0.4086
Q15149	PLEC	Plectin OS=Homo sapiens OX=9606 GN=PLEC PE=1 SV=3	531.78	25.2954	25.2398	0.0556
P25705	ATP5F1A	ATP synthase subunit alpha, mitochondrial OS=Homo sapiens OX=9606 GN=ATP5F1A PE=1 SV=1	59.75	25.0649	25.459	-0.3941
Q7RTV2	GSTA5	Glutathione S-transferase A5 OS=Homo sapiens OX=9606 GN=GSTA5 PE=1 SV=1	25.722	22.7768	23.0482	-0.2714
Q9Y3I0	RTCB	RNA-splicing ligase RtcB homolog OS=Homo sapiens OX=9606 GN=RTCB PE=1 SV=1	55.21	20.5772	20.9337	-0.3565
F1T0B3	DDX1	ATP-dependent RNA helicase DDX1 OS=Homo sapiens OX=9606 GN=DDX1 PE=1 SV=1	73.915	19.469	19.7723	-0.3033
Q9NY12	GAR1	H/ACA ribonucleoprotein complex subunit 1 OS=Homo sapiens OX=9606 GN=GAR1 PE=1 SV=1	22.348	20.3364	20.0402	0.2962
J3KTL8	SMCHD1	Structural maintenance of chromosomes flexible hinge domain-containing protein 1 (Fragment) OS=Homo sapiens OX=9606 GN=SMCHD1 PE=1 SV=1	155.65	18.7178	19.0068	-0.289
Q15773	MLF2	Myeloid leukemia factor 2 OS=Homo sapiens OX=9606 GN=MLF2 PE=1 SV=1	28.147	20.3981	20.6252	-0.2271
C9JD14	GNB4	Guanine nucleotide-binding protein subunit beta-4 (Fragment) OS=Homo sapiens OX=9606 GN=GNB4 PE=1 SV=1	9.1033	20.6011	20.3761	0.225
P78527	PRKDC	DNA-dependent protein kinase catalytic subunit OS=Homo sapiens OX=9606 GN=PRKDC PE=1 SV=3	469.08	18.4926	18.6933	-0.2007
H7C2B5	RIF1	Telomere-associated protein RIF1 (Fragment) OS=Homo sapiens OX=9606 GN=RIF1 PE=1 SV=1	81.742	19.6764	19.7662	-0.0898
A0A0C4DFX0	NOL6	Nucleolar protein 6 OS=Homo sapiens OX=9606 GN=NOL6 PE=1 SV=1	22.203	18.3391	18.261	0.0781
K7ES69	CNN2	Calponin-2 OS=Homo sapiens OX=9606 GN=CNN2 PE=1 SV=1	16.498	21.6942	21.6224	0.0718
